# Supplementary material for: Photosynthetic Co-production of Succinate and Ethylene in a Fast-Growing Cyanobacterium, Synechococcus elongatus PCC 11801
Source: Metabolites. 2020 Jun 16;10(6):250. doi: 10.3390/metabo10060250 (PMC7345232; doi:10.3390/metabo10060250)
Supplement: Supplementary file 1 [file metabolites-10-00250-s001.zip]

Archive with 13 entries (10 files):
- Supplementary Files-R3/
- Supplementary Files-R3/.DS_Store
- __MACOSX/
- __MACOSX/Supplementary Files-R3/
- __MACOSX/Supplementary Files-R3/._.DS_Store
- Supplementary Files-R3/SUPPLEMENTARY FILE S4.xlsx
- __MACOSX/Supplementary Files-R3/._SUPPLEMENTARY FILE S4.xlsx
- Supplementary Files-R3/SUPPLEMENTARY FILE S3.xlsx
- __MACOSX/Supplementary Files-R3/._SUPPLEMENTARY FILE S3.xlsx
- Supplementary Files-R3/SUPPLEMENTARY FILE S2.xlsx
- __MACOSX/Supplementary Files-R3/._SUPPLEMENTARY FILE S2.xlsx
- Supplementary Files-R3/Supplementary information.pdf
- __MACOSX/Supplementary Files-R3/._Supplementary information.pdf
