# Supplementary material for: Photosynthetic Co-production of Succinate and Ethylene in a Fast-Growing Cyanobacterium, Synechococcus elongatus PCC 11801
Source: Metabolites. 2020 Jun 16;10(6):250. doi: 10.3390/metabo10060250 (PMC7345232; doi:10.3390/metabo10060250)
Supplement: Supplementary file 1 [file metabolites-10-00250-s001.zip › Supplementary Files-R3/SUPPLEMENTARY FILE S4.xlsx]

## Sheet: DESCRIPTION
Supplementary File S4: Mean enrichment of the metabolites (under study) observed in wild type S. elongatus PCC 11801 and the SL3338 strain under low light in shake flask.
Sheet	Description			NOTE:	S. elongatus PCC 11801:NSI::PcpcB-efe-TrrnB strain referrred to as SL3338
1	3PGA				S. elongatus PCC 11801 is referred to as WT
2	ADPG
3	FBP
4	G6P
5	F6P
6	GLUTAMATE
7	PEP
8	S7P
9	UDPG
10	ACETYL CO A
11	ASPARTATE
12	ATP
13	MALATE
14	RUBP
15	SUCCINATE
16	SUCROSE

## Sheet: 3PGA
Compound Name	Time (min.)	WT				SL3338
3-phosphoglyceric acid		Rep. 1	Rep. 2	Rep. 3	Rep. 4	Rep. 1	Rep. 2	Rep. 3	Rep. 4
(3PGA)	0	0.0136	0.0087	0.0195	0.0193	0.0119	0.0179	0.0226	0.0395
	0.5	0.1159	0.1235	0.1456	0.1691	0.0907	0.1071	0.15	0.1513
	1	0.2929	0.2787	0.3218	0.3254	0.2543	0.2524	0.324	0.2815
	1.5	0.3937	0.3895	0.4135	0.3927	0.3703	0.371	0.3549	0.3844
	2	0.4505	0.4302	0.5116	0.4811	0.387	0.4107	0.421	0.4338
	3	0.465	0.4662	0.5581	0.5156	0.4974	0.5227	0.5282	0.5174
	5	0.5035	0.5043	0.5706	0.5417	0.5529	0.5441	0.5434	0.5543
	10	0.5369	0.5184	0.5653	0.5599	0.6151	0.5902	0.6086	0.6155
	30	0.5629	0.5649	0.557	0.5558	0.6286	0.6447	0.6293	0.6219

## Sheet: ADPG
Compound Name	Time (min.)	WT				SL3338
ADP-Glucose		Rep. 1	Rep. 2	Rep. 3	Rep. 4	Rep. 1	Rep. 2	Rep. 3	Rep. 4
(ADPG)	0	0.0133	0.02	0.0505	0.0548	0.0063	0.0116	0.0294	0.0275
	0.5	0.1182	0.0747	0.0803	0.0704	0.0243	0.019	0.0226	0.0371
	1	0.163	0.213	0.2917	0.1427	0.0377	0.0352	0.0563	0.0674
	1.5	0.1492	0.1834	0.2158	0.2156	0.0411	0.0499	0.095	0.1035
	2	0.1784	0.1617	0.2408	0.2443	0.039	0.0446	0.1049	0.1105
	3	0.2092	0.2295	0.3055	0.3068	0.0454	0.0524	0.1425	0.1599
	5	0.2403	0.2598	0.3555	0.3436	0.0708	0.0627	0.1486	0.1713
	10	0.2645	0.3045	0.3716	0.3718	0.1265	0.1392	0.1969	0.1902
	30	0.4166	0.3881	0.4475	0.4093	0.2448	0.2568	0.299	0.3028

## Sheet: FBP
Compound Name	Time (min.)	WT				SL3338
Fructose-1,6-bisphosphate		Rep. 1	Rep. 2	Rep. 3	Rep. 4	Rep. 1	Rep. 2	Rep. 3	Rep. 4
(FBP)	0	0.0732	0.0627	0.0774	0.0604	0.0387	0.0205	0.0755	0.0572
	0.5	0.0916	0.0668	0.1067	0.1394	0.0585	0.0593	0.1585	0.3022
	1	0.239	0.2271	0.1634	0.1971	0.1128	0.1111	0.2451	0.2646
	1.5	0.2726	0.245	0.3084	0.3238	0.1146	0.1419	0.3198	0.3221
	2	0.2834	0.2915	0.2743	0.3268	0.1608	0.1551	0.3864	0.3723
	3	0.3175	0.2834	0.3291	0.3192	0.308	0.2952	0.4423	0.4411
	5	0.3843	0.3995	0.4278	0.4247	0.265	0.3143	0.5152	0.5062
	10	0.4998	0.4786	0.4792	0.4698	0.3947	0.4442	0.581	0.5791
	30	0.4364	0.4693	0.5347	0.499	0.6195	0.4737	0.7197	0.6783

## Sheet: G6P
Compound Name	Time (min.)	WT				SL3338
Glucose-6-phosphate		Rep. 1	Rep. 2	Rep. 3	Rep. 4	Rep. 1	Rep. 2	Rep. 3	Rep. 4
(G6P)	0	0.0766	0.049	0.0191	0.046	0.02	0.0138	0.0282	0.0283
	0.5	0.0931	0.1113	0.0602	0.093	0.0921	0.1184	0.0964	0.1068
	1	0.2602	0.2648	0.3392	0.326	0.2072	0.2287	0.2922	0.2962
	1.5	0.3481	0.391	0.4681	0.4527	0.3499	0.333	0.4729	0.4687
	2	0.4158	0.4645	0.533	0.5655	0.3936	0.3409	0.4973	0.522
	3	0.4552	0.456	0.6645	0.6197	0.5329	0.5227	0.6215	0.6118
	5	0.5795	0.5522	0.7041	0.677	0.5543	0.5014	0.6626	0.6554
	10	0.611	0.6165	0.7491	0.7106	0.6976	0.6181	0.6713	0.6745
	30	0.6285	0.5987	0.7955	0.7687	0.8583	0.853	0.7115	0.7085

## Sheet: F6P
Compound Name	Time (min.)	WT				SL3338
Fructose-6-phosphate		Rep. 1	Rep. 2	Rep. 3	Rep. 4	Rep. 1	Rep. 2	Rep. 3	Rep. 4
(F6P)	0	0.0544	0.0137			0.0384	0.0473
	0.5	0.1482	0.1748			0.1301	0.1691
	1	0.297	0.3548			0.2687	0.2499
	1.5	0.3609	0.3695			0.3456	0.347
	2	0.4503	0.4442			0.4125	0.368
	3	0.4304	0.4879			0.5476	0.5164
	5	0.5583	0.5425			0.5486	0.4633
	10	0.569	0.6285			0.5607	0.5567
	30	0.5984	0.5879			0.6925	0.6679

## Sheet: GLUTAMATE
Compound Name	Time (min.)	WT				SL3338
Glutamate		Rep. 1	Rep. 2	Rep. 3	Rep. 4	Rep. 1	Rep. 2	Rep. 3	Rep. 4
	0	0.0145	0.01	0.0151	0.0208	0.0125	0.0138	0.0389	0.0476
	0.5	0.0207	0.016	0.0285	0.0245	0.0062	0.01	0.0219	0.0338
	1	0.0373	0.0282	0.0469	0.0596	0.0107	0.0142	0.0467	0.0415
	1.5	0.0329	0.0165	0.0846	0.0962	0.0201	0.0133	0.0636	0.09
	2	0.016	0.0207	0.1045	0.0963	0.015	0.015	0.0708	0.0884
	3	0.0293	0.0356	0.1754	0.1775	0.0494	0.0232	0.1196	0.1386
	5	0.0906	0.0963	0.2633	0.2993	0.0418	0.0426	0.1329	0.1482
	10	0.2075	0.2181	0.2974	0.3659	0.1498	0.1674	0.1934	0.187
	30	0.4417	0.4303	0.5001	0.4963	0.3581	0.3728	0.3457	0.3494

## Sheet: PEP
Compound Name	Time (min.)	WT				SL3338
Phosphoenolpyruvic acid		Rep. 1	Rep. 2	Rep. 3	Rep. 4	Rep. 1	Rep. 2	Rep. 3	Rep. 4
(PEP)	0	0.0212	0.0252	0.0387	0.0361	0.033	0.0365	0.0274	0.0431
	0.5	0.1194	0.1181	0.1612	0.1581	0.1289	0.1171	0.1515	0.141
	1	0.3156	0.3423	0.3623	0.3348	0.3046	0.2917	0.3329	0.4136
	1.5	0.5409	0.5093	0.5503	0.5289	0.4528	0.4484	0.4979	0.5135
	2	0.607	0.6357	0.6259	0.6662	0.5426	0.5419	0.622	0.5785
	3	0.655	0.6738	0.6554	0.7246	0.6742	0.701	0.7094	0.7371
	5	0.6926	0.6937	0.7211	0.7333	0.7179	0.7203	0.7458	0.7631
	10	0.7358	0.706	0.7451	0.729	0.775	0.8221	0.7791	0.8087
	30	0.757	0.7494	0.7394	0.695	0.8188	0.7952	0.7922	0.8197

## Sheet: S7P
Compound Name	Time (min.)	WT				SL3338
Sedoheptulose-7-phosphate		Rep. 1	Rep. 2	Rep. 3	Rep. 4	Rep. 1	Rep. 2	Rep. 3	Rep. 4
(S7P)	0	0.0314	0.0152	0.0092	0.0125	0.0203	0.0302	0.0162	0.0128
	0.5	0.0937	0.0889	0.1204	0.145	0.0771	0.1109	0.0974	0.0965
	1	0.2391	0.3547	0.3303	0.4198	0.2788	0.2783	0.3671	0.3668
	1.5	0.4404	0.5198	0.5953	0.6323	0.3842	0.3994	0.5428	0.5644
	2	0.5279	0.5568	0.7483	0.7431	0.4016	0.4364	0.6318	0.633
	3	0.6966	0.691	0.7506	0.8001	0.6584	0.6458	0.6677	0.6645
	5	0.715	0.767	0.7548	0.8414	0.7163	0.6568	0.7256	0.7239
	10	0.7805	0.7643	0.8302	0.8288	0.816	0.7629	0.8257	0.8026
	30	0.8259	0.8291	0.8299	0.8166	0.8998	0.8768	0.8849	0.8791

## Sheet: UDPG
Compound Name	Time (min.)	WT				SL3338
UDP-Glucose		Rep. 1	Rep. 2	Rep. 3	Rep. 4	Rep. 1	Rep. 2	Rep. 3	Rep. 4
(UDPG)	0	0.0023	0.0019	0.0074	0.0067	0.0033	0.0023	0.0076	0.0067
	0.5	0.0124	0.005	0.0166	0.016	0.0046	0.0059	0.0125	0.0138
	1	0.0234	0.0259	0.03	0.0306	0.0116	0.0104	0.0334	0.0318
	1.5	0.0473	0.0365	0.0602	0.0592	0.0285	0.0293	0.0638	0.0659
	2	0.0584	0.058	0.0859	0.0866	0.0373	0.0395	0.1128	0.1118
	3	0.0913	0.092	0.1348	0.1319	0.1023	0.101	0.177	0.1761
	5	0.1691	0.1681	0.2643	0.2661	0.1482	0.1465	0.264	0.2641
	10	0.3111	0.3112	0.3007	0.3013	0.2985	0.298	0.378	0.3682
	30	0.4673	0.4653	0.5087	0.5168	0.394	0.3954	0.3772	0.4637

[truncated: 7 more sheets: ACETYL CoA, ASPARTATE, ATP, MALATE, RuBP, SUCCINATE, SUCROSE]
