# Supplementary material for: Photosynthetic Co-production of Succinate and Ethylene in a Fast-Growing Cyanobacterium, Synechococcus elongatus PCC 11801
Source: Metabolites. 2020 Jun 16;10(6):250. doi: 10.3390/metabo10060250 (PMC7345232; doi:10.3390/metabo10060250)
Supplement: Supplementary file 1 [file metabolites-10-00250-s001.zip › Supplementary Files-R3/SUPPLEMENTARY FILE S3.xlsx]

## Sheet: DESCRIPTION
Supplementary File S3: MIDs of the metabolites (under study) observed in wild type S. elongatus PCC 11801 and the SL3338 strain under low light in shake flask.
Sheet	Description			NOTE:	S. elongatus PCC 11801:NSI::PcpcB-efe-TrrnB strain referrred to as SL3338
1	3PGA				S. elongatus PCC 11801 is referred to as WT
2	ADPG
3	FBP
4	G6P
5	F6P
6	GLUTAMATE
7	PEP
8	S7P
9	UDPG
10	ACETYL CO A
11	ASPARTATE
12	ATP
13	MALATE
14	RUBP
15	SUCCINATE
16	SUCROSE

## Sheet: 3PGA
Compound Name	Isotopologue	Time (min.)	WT				SL3338
3-phosphoglyceric acid			Rep. 1	Rep. 2	Rep. 3	Rep. 4	Rep. 1	Rep. 2	Rep. 3	Rep. 4
(3PGA)	M0	0	0.97198	0.97924	0.97217	0.97071	0.97363	0.96234	0.97636	0.95929
		0.5	0.69103	0.66962	0.70792	0.65935	0.75337	0.70164	0.6726	0.68496
		1	0.43393	0.47339	0.44658	0.45868	0.45005	0.43735	0.4033	0.48082
		1.5	0.39944	0.40469	0.38217	0.42442	0.34573	0.34981	0.3651	0.39311
		2	0.36482	0.38356	0.32887	0.37206	0.37742	0.34115	0.32756	0.34475
		3	0.38029	0.38433	0.30695	0.35193	0.31829	0.29843	0.29268	0.30825
		5	0.37193	0.36212	0.31978	0.35726	0.28427	0.2998	0.30148	0.28388
		10	0.35423	0.37027	0.32853	0.34114	0.28078	0.29169	0.2829	0.26384
		30	0.33534	0.334	0.34947	0.35579	0.27863	0.26243	0.27783	0.29551
	M1	0	0.01769	0.01633	0.00033	0.0039	0.01743	0.0242	0	0
		0.5	0.27546	0.29625	0.18609	0.21763	0.22439	0.27855	0.23904	0.21382
		1	0.34546	0.31256	0.26279	0.24328	0.38839	0.41703	0.34566	0.27271
		1.5	0.24105	0.23871	0.22036	0.19657	0.34962	0.34017	0.34212	0.23956
		2	0.20619	0.20784	0.16508	0.15178	0.28047	0.29673	0.29981	0.23396
		3	0.16047	0.15586	0.12321	0.12159	0.20312	0.19122	0.17565	0.17349
		5	0.12045	0.12493	0.07457	0.07294	0.15932	0.1601	0.14996	0.15547
		10	0.09541	0.10036	0.0689	0.06401	0.08707	0.10467	0.09401	0.10212
		30	0.09036	0.0928	0.05893	0.05556	0.0727	0.07283	0.08168	0.08123
	M2	0	0.00788	0.00359	0.02426	0.02214	0.00849	0.01094	0.00311	0.00368
		0.5	0.02832	0.02818	0.06716	0.07932	0.01896	0.01661	0.05418	0.06369
		1	0.12871	0.1185	0.16916	0.16121	0.11023	0.09672	0.12677	0.16756
		1.5	0.13841	0.14013	0.17222	0.15546	0.15278	0.15707	0.15579	0.18848
		2	0.14157	0.14311	0.14852	0.13689	0.14569	0.15087	0.15471	0.19629
		3	0.14329	0.1366	0.15839	0.15432	0.14666	0.15405	0.1862	0.17614
		5	0.1328	0.15095	0.17959	0.15715	0.1699	0.14822	0.16547	0.17451
		10	0.13577	0.13342	0.1807	0.16874	0.13809	0.14497	0.13751	0.15775
		30	0.12444	0.11764	0.1627	0.15408	0.13293	0.13296	0.11524	0.08533
	M3	0	0.00245	0.00084	0.00324	0.00325	0.00045	0.00253	0.02053	0.03703
		0.5	0.00519	0.00595	0.03883	0.0437	0.00328	0.00321	0.03418	0.03754
		1	0.09191	0.09555	0.12147	0.13683	0.05132	0.04889	0.12426	0.07892
		1.5	0.22111	0.21647	0.22525	0.22354	0.15188	0.15294	0.13699	0.17885
		2	0.28743	0.26549	0.35753	0.33927	0.19643	0.21124	0.21792	0.225
		3	0.31594	0.3232	0.41145	0.37217	0.33193	0.3563	0.34547	0.34211
		5	0.37482	0.36201	0.42606	0.41264	0.38651	0.39188	0.38309	0.38615
		10	0.41459	0.39595	0.42186	0.42611	0.49405	0.45867	0.48558	0.47629
		30	0.44986	0.45557	0.4289	0.43457	0.51574	0.53178	0.52525	0.53794

## Sheet: ADPG
Compound Name	Isotopologue	Time (min.)	WT				SL3338
ADP-Glucose			Rep. 1	Rep. 2	Rep. 3	Rep. 4	Rep. 1	Rep. 2	Rep. 3	Rep. 4
(ADPG)	M0	0	0.97102	0.95557	0.89717	0.89785	0.98805	0.98217	0.95765	0.9483
		0.5	0.63362	0.7285	0.62001	0.62596	0.93164	0.89748	0.93302	0.84212
		1	0.44902	0.3601	0.33468	0.41448	0.75711	0.74737	0.76206	0.71519
		1.5	0.35211	0.31651	0.18049	0.17853	0.72837	0.68946	0.69387	0.66359
		2	0.22894	0.24317	0.19825	0.20739	0.71547	0.68296	0.6715	0.6375
		3	0.21545	0.14744	0.11559	0.1154	0.71848	0.70248	0.62548	0.57207
		5	0.24962	0.09372	0.10016	0.10808	0.63609	0.68281	0.58964	0.54007
		10	0.17042	0.08976	0.09907	0.09738	0.48519	0.49048	0.43976	0.5007
		30	0.06266	0.06969	0.05432	0.0614	0.29401	0.27276	0.29435	0.3621
	M1	0	0	0	0	0	0	0	0	0
		0.5	0.09326	0.05042	0.16813	0.17702	0.02581	0.06629	0	0.06863
		1	0.0972	0.0984	0.07892	0.09148	0.10035	0.11396	0	0
		1.5	0.16377	0.13917	0.03633	0.03537	0.08933	0.12015	0	0
		2	0.21606	0.17949	0.0392	0.02637	0.13944	0.13123	0	0
		3	0.19858	0.13915	0.01597	0.0136	0.06893	0.06542	0	0
		5	0.05076	0.11783	0.00697	0.00574	0.08191	0.05269	0	0
		10	0.07587	0.08709	0.00911	0.00724	0.06088	0.04275	0	0
		30	0.01672	0.04645	0.00658	0.00871	0.03773	0.03511	0.00955	0
	M2	0	0	0.00378	0.01161	0.01207	0	0	0	0.01098
		0.5	0.0675	0.06405	0.09632	0.09412	0.01029	0.01299	0.02521	0.03174
		1	0.13426	0.09866	0.13299	0.15885	0.08406	0.08674	0.09803	0.11611
		1.5	0.14221	0.12304	0.11696	0.11771	0.10899	0.09018	0.03652	0.05334
		2	0.12604	0.2236	0.07098	0.07212	0.08179	0.11358	0.03131	0.03995
		3	0.05933	0.13316	0.0338	0.03301	0.11325	0.09175	0.00435	0.00817
		5	0.01929	0.10329	0.01685	0.01919	0.10133	0.08879	0.00292	0.00387
		10	0.04695	0.03513	0.01083	0.00826	0.08309	0.0625	0.02937	0.02768
		30	0.02139	0.03926	0.00961	0.01302	0.02438	0.05428	0.02408	0.03749
	M3	0	0	0.00727	0.01055	0	0	0	0.00642	0.00297
		0.5	0.00195	0.01268	0.03008	0.02692	0.00332	0	0.01166	0.01393
		1	0.0041	0.05961	0.08023	0.10748	0.04196	0.03617	0.05519	0.06714
		1.5	0.02958	0.08684	0.12742	0.12552	0.05859	0.07842	0.05614	0.05932
		2	0.08162	0.15004	0.07186	0.07037	0.044	0.05139	0.05292	0.05727
		3	0.05191	0.09025	0.04587	0.04073	0.07294	0.09918	0.02807	0.0315
		5	0.07125	0.0567	0.01412	0.01633	0.06267	0.06751	0.03172	0.03023
		10	0.05058	0.05626	0.01283	0.01637	0.09252	0.08227	0.07162	0.03932
		30	0.02594	0.03439	0.02138	0.02156	0.06131	0.05022	0.03442	0.02975
	M4	0	0	0.00182	0.00641	0.00179	0.00031	0.00011	0.00089	0.00214
		0.5	0	0.0019	0.0079	0.01131	0	0.00511	0.00343	0.0042
		1	0	0.00339	0.08185	0.0882	0	0	0.04281	0.04644
		1.5	0.03167	0	0.22639	0.22905	0	0	0.09517	0.09233
		2	0	0	0.18297	0.19883	0	0	0.08921	0.10376
		3	0.04509	0.056	0.11923	0.12875	0.00214	0.00133	0.07515	0.08344
		5	0.06618	0.07237	0.04712	0.05118	0.04986	0.05028	0.07682	0.07643
		10	0.10424	0.0923	0.01944	0.01599	0.08861	0.07664	0.11716	0.0493
		30	0.07056	0.04345	0.02431	0.06608	0.0693	0.07263	0.09969	0.03648
	M5	0	0.00039	0.00339	0.02377	0.02385	0.00203	0.00348	0.00228	0.00815
		0.5	0.0013	0.00226	0.01606	0.01608	0.00303	0.00157	0.00855	0.01283
		1	0.00403	0.00177	0.03312	0.04844	0	0.00171	0.01872	0.02294
		1.5	0.00033	0.00158	0.12537	0.13276	0	0.00035	0.04372	0.04711
		2	0.00451	0.00137	0.10538	0.12323	0.00265	0.00434	0.0503	0.05651
		3	0.03056	0.02615	0.14481	0.14448	0.00484	0.01144	0.0645	0.08167
		5	0.06117	0.04947	0.09941	0.09933	0.02673	0.02777	0.08041	0.08269
		10	0.02396	0.0628	0.10809	0.10187	0.06938	0.09503	0.09613	0.06694
		30	0.05723	0.07037	0.07317	0.07226	0.12233	0.11741	0.07364	0.05087
	M6	0	0.02228	0.01402	0	0.00543	0.00179	0.00059	0.00582	0.00218
		0.5	0.14216	0.12387	0.00207	0.0017	0.00035	0.00039	0.00144	0.00163
		1	0.25749	0.2777	0.01783	0.02443	0.00091	0.00011	0	0.00862
		1.5	0.27446	0.29343	0.1587	0.15759	0.00251	0.00223	0.03782	0.03929
		2	0.33278	0.16456	0.28111	0.25358	0.00137	0.00207	0.06761	0.06995
		3	0.37752	0.3727	0.44034	0.44247	0.00623	0.01783	0.13945	0.15468
		5	0.46813	0.49442	0.59009	0.58824	0.02841	0.02047	0.15603	0.19222
		10	0.49583	0.51669	0.57042	0.5928	0.09196	0.1104	0.18335	0.24117
		30	0.51933	0.51368	0.50963	0.51919	0.29951	0.28495	0.22421	0.25846
	M7	0	0	0	0.00087	0.00854	0.00097	0.00143	0.00075	0.00213
		0.5	0	0	0.00928	0.00725	0.0023	0.00157	0.00133	0.00189
		1	0	0	0	0.00855	0.00045	0.00249	0.00088	0.00137
		1.5	0	0	0.00476	0	0.0002	0.00137	0.00035	0.00308
		2	0	0	0.01895	0	0.00278	0.00155	0.00156	0.00251
		3	0	0	0.037	0.02746	0.00222	0.00144	0.00558	0.00896
		5	0	0	0.02636	0.0298	0	0.00154	0.01561	0.01921
		10	0	0	0.04604	0.04035	0.01553	0.00425	0	0.00206
		30	0	0	0.04905	0	0.02692	0.02826	0.05291	0.01547
	M8	0	0.00136	0.00041	0.00137	0	0.00194	0.00141	0	0.00032
		0.5	0	0	0.00103	0.0027	0.0005	0.00202	0.00022	0.00052
		1	0.00128	0.01316	0.00289	0	0.00112	0.00162	0.00219	0.00063
		1.5	0	0	0.00395	0.00422	0.00105	0.00061	0.00052	0.00119
		2	0	0	0.00419	0.00742	0.00061	0.00174	0.00261	0.00192
		3	0	0	0.00705	0.00764	0.00111	0	0.00514	0.00364
		5	0	0	0.0169	0.01206	0.00286	0.0001	0.0089	0.00828
		10	0	0	0.01218	0.00854	0.0001	0.01257	0.00392	0.00709
		30	0.01589	0.0008	0.00294	0.02684	0.00904	0.01159	0.02099	0.01384
	M9	0	0.0001	0.00187	0.00221	0.00254	0.001	0.00086	0.00012	0.00053
		0.5	0.00384	0.00135	0.00158	0.0003	0.00147	0.00306	2e-05	0
		1	0.00429	0.00912	0.0034	0.002	0.00045	0.00036	0.00103	0
		1.5	0.00059	0.00209	0.00226	0.00204	0.00044	0.00073	0	0.0017
		2	0.00092	0.00118	0	0.00264	0.00388	0.00074	0.00153	0.00226
		3	0	0.01246	0	0.00736	0.00303	0.00058	0.00342	0.00302
		5	0.00227	0.00038	0.00761	0.00659	0.00021	0.00044	0.00576	0.00567
		10	0.00805	0.00701	0.0093	0.01082	0	0.01212	0.00528	0.00617
		30	0.01341	0.01201	0.0164	0.01799	0.0023	0.00762	0.02576	0.01662
	M10	0	0.00047	0.00077	0.0007	0.00133	0.00108	0.00145	8e-05	0.00074
		0.5	0.00172	0.00051	0.00109	0.00045	0.00222	0.00062	0.00033	4e-05
		1	0.00484	0.0101	0	0.0007	0.00051	0.00053	0	8e-05
		1.5	0.00062	0.0046	0.00052	0	0.00049	0.00158	0.00093	0.00035
		2	0.00085	0.00161	0	0.00314	0.00057	0.0018	0.00017	0.00208
		3	0.0021	0.00622	0.00715	0.0095	0.00044	0.00135	0.00447	0.00494
		5	0.00278	0.00218	0.00792	0.00934	0.00053	0.003	0.00733	0.00656
		10	0.00343	0.00726	0.012	0.0123	0.00181	0.00556	0.00017	0.00776
		30	0.02183	0.02003	0.02904	0.03236	0.01148	0.0035	0.03406	0.02265
	M11	0	0.00047	0.00083	0.02824	0.02449	0.0011	0.00036	0.00329	0.00303
		0.5	0.00928	0.00175	0.02206	0.02052	0.00448	0.00095	0.00591	0.00816
		1	0.01027	0.00447	0.01528	0.02566	0.00052	0.00054	0.00918	0.01085
		1.5	0.00078	0.00445	0.00533	0.00598	0.0005	0.00067	0.01908	0.01943
		2	0.00336	0.00353	0.01187	0.00914	0.0008	0.00079	0.01344	0.01318
		3	0.00095	0.0005	0.00866	0.00924	0.00145	0.00241	0.01867	0.02055
		5	0.00211	0.00144	0.01234	0.01355	0.00126	0.00092	0.00642	0.00885
		10	0.00011	0.00735	0.02277	0.0205	0.00462	0.00089	0.00278	0.01154
		30	0.02335	0.01693	0.04437	0.06333	0.00851	0.01018	0	0.02038
	M12	0	0.00089	0.00161	0.00242	0.0031	0.00028	0.00043	0	0.001
		0.5	0.01122	0.00167	0.00194	0.00095	0.00034	0.0007	0.00135	0.00124
		1	0.00437	0.00498	0.00436	0.00478	0.00212	0.00118	0.00202	0.0015
		1.5	0.00078	0.00111	0.00186	0.00186	0.00105	0.00156	0.00523	0.00506
		2	0.00085	0.0015	0.00265	0.00343	0.00089	0.00085	0.00391	0.00345
		3	0.001	0.00274	0.00614	0.00482	0.00065	0.00046	0.00498	0.00715
		5	0.00136	0.00061	0.00716	0.00931	0.00248	0.00103	0.00466	0.00836
		10	0.00523	0.00406	0.01017	0.01226	0.00146	0.00094	0.0026	0.0065
		30	0.03101	0.02173	0.02305	0.02945	0.00379	0.00988	0.03637	0.02044
	M13	0	0.00045	0.00081	0.00148	0.00291	0.00035	0.00047	0.0007	0.00208
		0.5	0.00103	0.00345	0.00178	0.00205	0.00446	0.00312	0.00131	0.0005
		1	0.01532	0.02212	0.0043	0.00265	0.00156	0.00542	0.0036	0.00204
		1.5	0.00078	0.00289	0.00176	0.00299	0.00214	0.00065	0.00077	0.00556
		2	0.00097	0.00854	0.00173	0.00214	0.00088	0.00281	0.0054	0.0036
		3	0.0157	0.00549	0.00453	0.00039	0.00147	0.00127	0.00465	0.00444
		5	0.00063	0.00156	0.00936	0.00791	0.00104	0.00047	0.00476	0.00475
		10	0.0005	0.01323	0.01192	0.01226	0.00065	0.0008	0.01583	0.01088
		30	0.03035	0.0302	0.02607	0.03659	0.00782	0.00986	0.03674	0.02814
	M14	0	0.00087	0.00366	0.00115	5e-05	0.00037	0.0036	0.00054	0.00034
		0.5	0.01133	0.0021	0.00318	0.00012	0.00277	0.00173	0.00034	0
		1	0.00419	0.00738	0.0019	0.00085	0.00379	0.00024	1e-05	0.00021
		1.5	0.00078	0.0113	0.0017	0.00137	0.00219	0.00554	0.00168	0.00173
		2	0.00103	0.00676	0.00565	0.00397	0.00208	0.00166	0.00203	0.00172
		3	0.00015	0.00106	0.00415	0.0016	0.00066	0.00125	0.00443	0.00552
		5	0.00151	0.00233	0.01062	0.0089	0.00176	0.00052	0.00379	0.00356
		10	0.00507	0.00388	0.01646	0.01569	0.00174	0.00083	0.01173	0.00907
		30	0.0301	0.02577	0.01793	0.00544	0.007	0.01109	0.01642	0.03377
	M15	0	0.00086	0.00351	0.00262	0.0038	0.00037	0.00341	0.00126	0.00187
		0.5	0.01104	0.00212	0.00175	0.00078	0.00274	0.00173	0.00117	0.00034
		1	0.00451	0.0077	0.20657	0.00369	0.00367	0.00041	0	0.00036
		1.5	0.00078	0.01075	0.00121	0.00112	0.00215	0.00528	0.00123	0.00101
		2	0.00103	0.00664	0.00223	0.00592	0.00201	0.00167	0.00144	0.00225
		3	0.00061	0.00124	0.0037	0.00399	0.00069	0.00123	0.00262	0.00258
		5	0.00148	0.00226	0.01245	0.00353	0.00176	0.00054	8e-05	0.00403
		10	0.00494	0.00415	0.01488	0.01394	0.00171	0.00083	0.00988	0.00733
		30	0.03011	0.02575	0.08446	0.00528	0.00693	0.01102	0.01371	0.02979
	M16	0	0.00085	0.00067	0.00942	0.01227	0.00037	0.00024	0.02019	0.01324
		0.5	0.01075	0.00336	0.01573	0.01176	0.00429	0.00065	0.00473	0.01224
		1	0.00483	0.02136	0.00167	0.01775	0.00141	0.00115	0.00428	0.00653
		1.5	0.00078	0.00226	0.00497	0.00389	0.002	0.00122	0.00699	0.0059
		2	0.00103	0.00801	0.00298	0.01029	0.0008	0.00081	0.00508	0.0021
		3	0.00105	0.00545	0.00601	0.00954	0.00147	0.00058	0.00905	0.00767
		5	0.00146	0.00144	0.01456	0.01091	0.0011	0.00111	0.00515	0.00522
		10	0.00481	0.01304	0.01448	0.01342	0.00076	0.00114	0.01042	0.00648
		30	0.03012	0.02948	0.0077	0.02051	0.00764	0.00961	0.00311	0.02376

## Sheet: FBP
Compound Name	Isotopologue	Time (min.)	WT				SL3338
Fructose-1,6-bisphosphate			Rep. 1	Rep. 2	Rep. 3	Rep. 4	Rep. 1	Rep. 2	Rep. 3	Rep. 4
(FBP)	M0	0	0.88284	0.91069	0.88845	0.91116	0.93452	0.97172	0.88995	0.92954
		0.5	0.70054	0.78738	0.86025	0.73457	0.78122	0.81362	0.58162	0.51131
		1	0.53912	0.49058	0.57563	0.57527	0.61171	0.7236	0.48589	0.46573
		1.5	0.42369	0.44667	0.45216	0.43958	0.58689	0.6495	0.42212	0.42883
		2	0.43805	0.42285	0.41722	0.39761	0.53422	0.63553	0.3286	0.37309
		3	0.38042	0.39277	0.38509	0.37191	0.41835	0.5046	0.3264	0.33401
		5	0.31578	0.31977	0.36747	0.36847	0.42086	0.48076	0.255	0.27746
		10	0.23873	0.23539	0.37071	0.36839	0.25531	0.3024	0.23703	0.21396
		30	0.28816	0.26323	0.32677	0.3912	0.04236	0.34131	0.1142	0.08925
	M1	0	0.00949	0	0	0	0	0	0	0
		0.5	0.14159	0.12715	0	0.04199	0.17353	0.13071	0.14305	0.1596
		1	0.06555	0.15853	0.18642	0.1586	0.1683	0.08066	0.13993	0.12856
		1.5	0.13403	0.15811	0.04842	0.07306	0.18862	0	0.10681	0.0898
		2	0.10881	0.10933	0.08546	0.06488	0.12831	0	0.09443	0.07036
		3	0.11772	0.12861	0.08297	0.08436	0.11063	0	0.06838	0.06083
		5	0.11804	0.09146	0.0331	0.0319	0.14941	0	0.06545	0.04863
		10	0.0807	0.12295	0.01291	0.03084	0.12384	0	0.03511	0.05272
		30	0.11815	0.10589	0.00915	0	0.04412	0	0.0385	0.07169
	M2	0	0.03024	0.01587	0.00215	0.01663	0.02646	0.00416	0.00799	0
		0.5	0.11475	0.02092	0.01342	0.10644	0	0.00732	0.17964	0.04369
		1	0.18824	0.19378	0.1073	0.0949	0.18914	0.09916	0.13366	0.14276
		1.5	0.1678	0.16748	0.12888	0.12887	0.20899	0.21846	0.12965	0.12083
		2	0.17601	0.16451	0.31873	0.24064	0.2023	0.21002	0.14717	0.14113
		3	0.18592	0.22919	0.24114	0.29573	0.2077	0.22371	0.13537	0.13012
		5	0.22203	0.21013	0.14808	0.18848	0.2179	0.22653	0.1556	0.14426
		10	0.16018	0.20136	0.11387	0.11006	0.31496	0.3241	0.11314	0.12774
		30	0.24129	0.21183	0.11199	0.08253	0.41535	0.26831	0.09731	0.15137
	M3	0	0	0.00807	0.03243	0.02063	0.00843	0.00492	0.04629	0.00434
		0.5	0.01956	0.02868	0.00783	0.00905	0.02388	0.01924	0.00741	0.01359
		1	0.05353	0	0.03524	0.02859	0.00265	0.04522	0.06642	0.07607
		1.5	0.07459	0.08338	0.13135	0.06388	0	0.12521	0.06847	0.08733
		2	0.06174	0.08274	0.01499	0.02559	0.11941	0.13451	0.08659	0.08277
		3	0.07405	0.06126	0.06302	0.05364	0.08292	0.10173	0.05701	0.06069
		5	0.03318	0.03464	0.07145	0.03056	0.08315	0.098	0.04035	0.05121
		10	0.06216	0.04658	0.02515	0.02137	0.07336	0.07222	0.04973	0.04648
		30	0.01568	0.05156	0.00871	0.01438	0.04876	0	0.02796	0.05171
	M4	0	0.03777	0.01457	0.02701	0.01096	0.01338	0.00667	0.00963	0.02267
		0.5	0.00823	0.03426	0.04623	0.03931	0.00325	0.00564	0.04387	0.03772
		1	0.02021	0.00411	0.04224	0.04521	0.02014	0.0231	0.07662	0.06159
		1.5	0.09991	0.06957	0.11288	0.14301	0.00163	0	0.12097	0.1153
		2	0.08564	0.10554	0.03117	0.11771	0.00903	0	0.15559	0.14737
		3	0.07992	0.08926	0.03138	0.03659	0	0	0.11766	0.12203
		5	0.04462	0.08737	0.07126	0.05653	0	0.00903	0.08682	0.11769
		10	0.11267	0.02467	0.0618	0.07029	0	0.00048	0.09501	0.10491
		30	0.01255	0.01014	0.07552	0.05687	0	0.01682	0.06523	0.06612
	M5	0	0.01967	0.04269	0.04473	0.02002	0.0026	0.0017	0.01706	0.02147
		0.5	0.00502	0.0009	0.0284	0.01446	0.01617	0.01057	0.01536	0.02965
		1	0.0494	0.1178	0.01405	0.01683	0.00651	0.00971	0.02727	0.05305
		1.5	0.05755	0	0.05937	0.06156	0.00901	0.00201	0.04831	0.06941
		2	0.06657	0.04996	0.0414	0.05429	0.00313	0.01258	0.07799	0.06806
		3	0.09794	0.02115	0.08348	0.01474	0.00908	0.00128	0.09813	0.09855
		5	0.13257	0.10808	0.1136	0.12312	0.01661	0.01123	0.13434	0.08907
		10	0.11295	0.10692	0.18126	0.17169	0.001	0.00634	0.12432	0.11771
		30	0.02433	0.05276	0.16031	0.17187	0.00037	0.00316	0.20044	0.14341
	M6	0	0.02	0.00811	0.00523	0.02059	0.01461	0.01083	0.02908	0.02197
		0.5	0.01031	0.00069	0.04387	0.05417	0.00195	0.0129	0.02905	0.20444
		1	0.08396	0.0352	0.03912	0.08059	0.00156	0.01854	0.07019	0.07224
		1.5	0.04243	0.0748	0.06694	0.09004	0.00486	0.00482	0.10367	0.0885
		2	0.06317	0.06507	0.09104	0.09928	0.0036	0.00736	0.10963	0.11723
		3	0.06403	0.07776	0.11291	0.14303	0.17131	0.16868	0.19706	0.19378
		5	0.13378	0.14855	0.19505	0.20094	0.11207	0.17444	0.26245	0.27168
		10	0.2326	0.26213	0.23429	0.22736	0.23153	0.29446	0.34567	0.33648
		30	0.29985	0.30458	0.30755	0.28315	0.44905	0.37041	0.45635	0.42644

## Sheet: G6P
Compound Name	Isotopologue	Time (min.)	WT				SL3338
Glucose-6-phosphate			Rep. 1	Rep. 2	Rep. 3	Rep. 4	Rep. 1	Rep. 2	Rep. 3	Rep. 4
(G6P)	M0	0	0.88572	0.92255	0.94867	0.91186	0.96797	0.96936	0.92488	0.92746
		0.5	0.69752	0.66675	0.78824	0.65781	0.68704	0.66088	0.58759	0.57529
		1	0.3359	0.31733	0.29489	0.29393	0.38317	0.34097	0.30749	0.30453
		1.5	0.31687	0.26737	0.2526	0.26141	0.24875	0.26394	0.21446	0.21627
		2	0.28916	0.19763	0.24251	0.24125	0.24542	0.28394	0.21969	0.21279
		3	0.24144	0.23297	0.17734	0.20828	0.18863	0.16912	0.1911	0.21021
		5	0.14954	0.19282	0.18686	0.21861	0.19301	0.20028	0.17897	0.17848
		10	0.15374	0.15905	0.17016	0.2166	0.14744	0.13047	0.16274	0.16256
		30	0.16515	0.14412	0.12694	0.14379	0.00546	0.00889	0.13406	0.13775
	M1	0	0	0	0.01202	0.02665	0	0	0.03073	0.03165
		0.5	0.15023	0.16489	0.10089	0.17863	0.18938	0.15033	0.28376	0.28748
		1	0.05705	0.06142	0.11859	0.11688	0.2262	0.22158	0.1613	0.16197
		1.5	0.06785	0.06471	0.04377	0.03624	0.1067	0.14661	0.06101	0.05721
		2	0.06806	0.07013	0.02129	0.01477	0.07846	0.08038	0.06341	0.05612
		3	0.06004	0.0484	0.01488	0.01662	0.03517	0.04036	0.02857	0.0244
		5	0.0348	0.03269	0.02154	0.01775	0.03432	0.04895	0.01969	0.02331
		10	0.02601	0.03926	0	0	0	0	0.0244	0.02236
		30	0.03017	0.04198	0	0	0.00821	0.00356	0.02351	0.0223
	M2	0	0.01996	0.01219	0.02786	0.01659	0	0.01757	0.0216	0.01449
		0.5	0.11303	0.09471	0.08506	0.12788	0.05825	0.10853	0.10294	0.1013
		1	0.43177	0.43161	0.242	0.2156	0.23123	0.26372	0.22847	0.23152
		1.5	0.18291	0.25146	0.15232	0.15264	0.27427	0.22393	0.15175	0.15633
		2	0.165	0.20224	0.08857	0.07273	0.23766	0.29322	0.12815	0.11933
		3	0.1973	0.22685	0.05228	0.06811	0.14522	0.2052	0.07014	0.06746
		5	0.19098	0.17315	0.03671	0.04293	0.12554	0.18344	0.05996	0.06133
		10	0.15195	0.1126	0.023	0.01735	0.01225	0.21834	0.06255	0.06186
		30	0.18391	0.20434	0.01705	0.01625	0.03293	0.02272	0.05718	0.0586
	M3	0	0.01485	0.01869	0.00401	0.00642	0.01637	0.00665	0.00326	0.00417
		0.5	0.00062	0.03479	0.01563	0.02303	0.02486	0.0248	0.01623	0.01738
		1	0.06743	0.10521	0.0965	0.16496	0.11191	0.09674	0.14765	0.14535
		1.5	0.19688	0.09855	0.10661	0.15657	0.15899	0.15739	0.13955	0.13965
		2	0.10644	0.12513	0.08391	0.0736	0.11662	0.10159	0.10975	0.11121
		3	0.10373	0.10168	0.05436	0.03899	0.13193	0.09961	0.07234	0.07029
		5	0.08213	0.08269	0.02075	0.01747	0.09307	0.11244	0.057	0.05728
		10	0.06449	0.07785	0.01222	0.01962	0.09637	0.07259	0.06104	0.06069
		30	0.03073	0.06532	0.01339	0.01944	0.00581	0.0749	0.06075	0.05647
	M4	0	0.03857	0.02943	0.00309	0.01362	0.0082	0.0047	0.01435	0.01795
		0.5	0.02122	0.00594	0.00771	0.00885	0.03246	0.02941	0.00773	0.00583
		1	0.1045	0.07719	0.15668	0.15413	0.02403	0.05545	0.10393	0.09786
		1.5	0.17431	0.16492	0.20516	0.1764	0.12051	0.1336	0.21928	0.22672
		2	0.17846	0.1936	0.25738	0.20782	0.20096	0.1578	0.21417	0.19572
		3	0.14788	0.15453	0.18624	0.20409	0.18614	0.19629	0.16971	0.16113
		5	0.13465	0.13092	0.06809	0.06672	0.19324	0.16973	0.14823	0.15422
		10	0.16251	0.15659	0.06454	0.03856	0.20645	0.12654	0.14161	0.13181
		30	0.03444	0.08669	0.09025	0.07649	0.20396	0.13442	0.11505	0.11733
	M5	0	0.02477	0.00728	0.00367	0.00681	0.00639	0.00132	0.00271	0.00084
		0.5	0.00871	0.01239	0.00229	0.00374	0.00553	0.00557	0.00138	0.00097
		1	0	0.00382	0.03145	0.0307	0.01798	0.01806	0.03073	0.02801
		1.5	0	0.09496	0.11727	0.10123	0.05954	0.05032	0.10668	0.10651
		2	0.09389	0.10489	0.11996	0.15844	0.07121	0.05593	0.11062	0.1084
		3	0.12361	0.10298	0.12969	0.15118	0.1458	0.135	0.14465	0.14304
		5	0.17202	0.16381	0.20098	0.18014	0.17661	0.13448	0.14456	0.15474
		10	0.15526	0.15351	0.22685	0.23153	0.17883	0.16426	0.15745	0.17284
		30	0.19056	0.14662	0.17621	0.24864	0.2194	0.2266	0.16785	0.17245
	M6	0	0.01613	0.00986	0.00068	0.01804	0.00107	0.0004	0.00247	0.00344
		0.5	0.00867	0.02053	0.00018	6e-05	0.00248	0.02048	0.00038	0.01176
		1	0.00335	0.00342	0.0599	0.02381	0.00549	0.00349	0.02043	0.03076
		1.5	0.06119	0.05802	0.12227	0.11552	0.03125	0.02421	0.10726	0.09731
		2	0.09899	0.10638	0.18639	0.23138	0.04966	0.02714	0.15421	0.19642
		3	0.12599	0.13259	0.38521	0.31273	0.16711	0.15442	0.32349	0.32348
		5	0.23589	0.22392	0.46506	0.45637	0.18421	0.15067	0.39158	0.37065
		10	0.28605	0.30115	0.50323	0.47634	0.35866	0.2878	0.3902	0.38787
		30	0.36503	0.31093	0.57617	0.49539	0.52422	0.52891	0.44161	0.43511

## Sheet: F6P
Compound Name	Isotopologue	Time (min.)	WT				SL3338
Fructose-6-phosphate			Rep. 1	Rep. 2	Rep. 3	Rep. 4	Rep. 1	Rep. 2	Rep. 3	Rep. 4
(F6P)	M0	0	0.91122	0.97788			0.93576	0.9159
		0.5	0.51974	0.47642			0.61274	0.49504
		1	0.24933	0.15962			0.27583	0.26568
		1.5	0.20205	0.15513			0.15963	0.17275
		2	0.1982	0.14049			0.14602	0.18506
		3	0.22139	0.11832			0.13929	0.11555
		5	0.17548	0.13002			0.15504	0.21913
		10	0.16841	0.10918			0.17536	0.17646
		30	0.07915	0.0786			0.08145	0.12699
	M1	0	0	0			0	0
		0.5	0.16067	0.14483			0.12595	0.12106
		1	0.09432	0.07651			0.18498	0.2144
		1.5	0.04688	0.08874			0.13782	0.12048
		2	0.02666	0.08843			0.02811	0.11607
		3	0.06514	0.06462			0.04499	0.08384
		5	0.04342	0.07177			0.03114	0.04388
		10	0.02669	0.03487			0.02323	0.01864
		30	0.02765	0.11174			0.01954	0.02705
	M2	0	0.02111	0			0.01646	0.0132
		0.5	0.26897	0.31168			0.20815	0.3236
		1	0.41467	0.44507			0.35543	0.35682
		1.5	0.44798	0.42944			0.40816	0.40419
		2	0.30467	0.35104			0.36097	0.36616
		3	0.28118	0.33602			0.17366	0.24794
		5	0.17103	0.24353			0.15914	0.23241
		10	0.17289	0.17445			0.2321	0.23554
		30	0.38881	0.21349			0.16073	0.11968
	M3	0	0.02382	0.01185			0.02484	0.04368
		0.5	0.02954	0.03409			0.00889	0.03028
		1	0.13032	0.17885			0.07202	0.11506
		1.5	0.09448	0.12761			0.11689	0.13344
		2	0.11969	0.08233			0.21385	0.08815
		3	0.07656	0.11782			0.14412	0.10184
		5	0.08144	0.08396			0.15942	0.11608
		10	0.11944	0.09688			0.06143	0.0759
		30	0.00457	0.06102			0.08318	0.05238
	M4	0	0.01278	0.00499			0.00612	0.01252
		0.5	0.00874	0			0.01991	0.00284
		1	0.09103	0.07625			0.0788	0.02052
		1.5	0.15631	0.12151			0.12588	0.11181
		2	0.13775	0.14958			0.17201	0.1765
		3	0.17022	0.09908			0.19197	0.20697
		5	0.15868	0.1143			0.18915	0.15115
		10	0.12562	0.14508			0.10941	0.10313
		30	0.04194	0.13337			0.10334	0.16653
	M5	0	0.02487	0.00526			0.00239	0.0118
		0.5	0.00676	0.01943			0.0143	0.01921
		1	0.01863	0.06178			0.01254	0.02097
		1.5	0	0.06518			0.04446	0.0385
		2	0.12272	0.09965			0.07904	0.01911
		3	0.06889	0.14375			0.14274	0.0779
		5	0.13445	0.1515			0.12947	0.10551
		10	0.1412	0.12103			0.13612	0.13178
		30	0.14331	0.13841			0.15931	0.12655
	M6	0	0.0062	2e-05			0.01443	0.0029
		0.5	0.00557	0.01355			0.01006	0.00797
		1	0.00171	0.00192			0.02041	0.00655
		1.5	0.05229	0.01239			0.00716	0.01884
		2	0.0903	0.08847			0	0.04895
		3	0.11662	0.12038			0.16323	0.16596
		5	0.2355	0.20492			0.17663	0.13183
		10	0.24575	0.3185			0.26235	0.25855
		30	0.31457	0.26337			0.39246	0.38082

## Sheet: GLUTAMATE
Compound Name	Isotopologue	Time (min.)	WT				SL3338
Glutamate			Rep. 1	Rep. 2	Rep. 3	Rep. 4	Rep. 1	Rep. 2	Rep. 3	Rep. 4
	M0	0	0.9642	0.98053	0.96794	0.95498	0.97138	0.96715	0.95275	0.929
		0.5	0.95889	0.96243	0.90069	0.9097	0.97465	0.9661	0.96216	0.92063
		1	0.93436	0.94286	0.85901	0.83152	0.9627	0.96074	0.92179	0.88871
		1.5	0.93499	0.95599	0.82251	0.79817	0.94333	0.95233	0.86846	0.80465
		2	0.93216	0.9439	0.75309	0.77704	0.94834	0.9495	0.80004	0.78155
		3	0.92675	0.91283	0.67555	0.68487	0.90641	0.94032	0.75236	0.75324
		5	0.8279	0.83993	0.59847	0.58174	0.90519	0.89632	0.7139	0.73508
		10	0.69113	0.67986	0.57114	0.5195	0.7641	0.75373	0.73207	0.74303
		30	0.42244	0.44922	0.39526	0.39435	0.52882	0.50616	0.53816	0.53721
	M1	0	0.01858	0.00629	0.0111	0.01664	0.01399	0.01752	0	0
		0.5	0.01062	0.01619	0.07235	0.07248	0.02238	0.02729	0.00988	0.02344
		1	0.01789	0.02081	0.09319	0.10875	0.02883	0.02607	0.02905	0.04707
		1.5	0.03088	0.02433	0.07901	0.09291	0.03524	0.03586	0.05744	0.08584
		2	0.06421	0.03197	0.12122	0.10534	0.03917	0.03655	0.11876	0.10401
		3	0.03714	0.035	0.12107	0.10628	0.03271	0.03291	0.09174	0.05551
		5	0.0414	0.03124	0.09111	0.07029	0.0447	0.04625	0.12063	0.08936
		10	0.043	0.04484	0.07107	0.06641	0.04707	0.03694	0.02813	0.02305
		30	0.03011	0.03005	0.02151	0.0252	0.0378	0.04067	0.0319	0.02986
	M2	0	0.00563	0.0064	0.01242	0.01692	0.00308	0.00359	0.00403	0.03137
		0.5	0.00957	0.01025	0.0197	0.01102	0.00161	0.00309	0.00321	0.04063
		1	0.00732	0.01878	0.02456	0.0275	0.00513	0.00499	0	0.04606
		1.5	0.00537	0.01224	0.02984	0.02969	0.00784	0.00794	0.02956	0.04786
		2	0	0.01359	0.04375	0.04439	0.00854	0.01016	0.04228	0.06046
		3	0.02009	0.01835	0.04574	0.0438	0.00961	0.01405	0.05732	0.06133
		5	0.03423	0.02627	0.04588	0.04447	0.0207	0.02232	0.0452	0.03632
		10	0.03898	0.03526	0.04613	0.03803	0.03044	0.0285	0.02955	0.02995
		30	0.05111	0.0437	0.03229	0.03002	0.04373	0.04492	0.04599	0.04848
	M3	0	0.0066	0.00056	0.0013	0.00162	0.00645	0.00584	0.01134	0.0093
		0.5	0.01546	0.00496	0.00224	0.00257	0.00047	0.00035	0.01296	0.00485
		1	0.02196	0	0.01078	0.01157	0	0.00283	0.01838	0.00969
		1.5	0.00853	0.00065	0.02452	0.02736	0.00876	0.00123	0.00907	0.01718
		2	0	0.00409	0.04093	0.03128	0	0.00026	0.01881	0.02313
		3	0.00327	0.03139	0.04748	0.05164	0.02743	0.00227	0.04071	0.05477
		5	0.0521	0.04606	0.06911	0.06092	0.00948	0.02682	0.0584	0.04679
		10	0.08483	0.08693	0.07958	0.06803	0.0588	0.06257	0.06201	0.05876
		30	0.14605	0.12905	0.09419	0.10752	0.09668	0.11029	0.10596	0.1007
	M4	0	0.0022	0.00194	0.00074	0.0007	0.00258	0.00263	0.00684	0.00431
		0.5	0	0.00227	0.00105	0.00092	0.00028	0.00018	0.00448	0.00228
		1	0.00451	0.00517	0.00249	0.00391	0.00238	0.00026	0.00475	0.00333
		1.5	0.00381	0.00206	0.00964	0.01296	0.00093	0.00223	0.00301	0.00526
		2	0.00237	0	0.01395	0.0161	0.00074	0.00036	0.00644	0.00664
		3	0.00449	0.00011	0.02863	0.02818	0.00626	0.00415	0.02005	0.02512
		5	0.03502	0.02274	0.05106	0.05838	0.00537	0	0.03093	0.02357
		10	0.0483	0.05098	0.0754	0.05731	0.03352	0.03593	0.04758	0.05028
		30	0.11353	0.09276	0.15175	0.14096	0.08987	0.08732	0.10342	0.10076
	M5	0	0.00279	0.00429	0.0065	0.00915	0.00252	0.00328	0.02504	0.02602
		0.5	0.00546	0.00389	0.00397	0.0033	0.00062	0.00299	0.00731	0.00817
		1	0.01396	0.01238	0.00997	0.01675	0.00096	0.00511	0.02602	0.00514
		1.5	0.01643	0.00474	0.03448	0.03892	0.0039	0.00042	0.03245	0.0392
		2	0.00126	0.00645	0.02707	0.02585	0.0032	0.00316	0.01367	0.0242
		3	0.00826	0.00232	0.08154	0.08522	0.01759	0.0063	0.03781	0.05004
		5	0.00935	0.03376	0.14437	0.1842	0.01457	0.0083	0.03094	0.06889
		10	0.09375	0.10214	0.15669	0.25073	0.06606	0.08233	0.10066	0.09492
		30	0.23677	0.25522	0.30499	0.30194	0.2031	0.21064	0.17458	0.18299

## Sheet: PEP
Compound Name	Isotopologue	Time (min.)	WT				SL3338
Phosphoenolpyruvic acid			Rep. 1	Rep. 2	Rep. 3	Rep. 4	Rep. 1	Rep. 2	Rep. 3	Rep. 4
(PEP)	M0	0	0.97501	0.96269	0.94589	0.95527	0.95226	0.94694	0.96015	0.93605
		0.5	0.66473	0.68378	0.64011	0.64498	0.69048	0.71597	0.66585	0.6714
		1	0.38554	0.35764	0.29414	0.38797	0.3353	0.35792	0.30696	0.19559
		1.5	0.16921	0.20746	0.15308	0.19195	0.18376	0.18518	0.16607	0.06594
		2	0.12599	0.1165	0.1504	0.14087	0.12354	0.09638	0.09109	0.07634
		3	0.14509	0.12329	0.14831	0.14038	0.11155	0.09992	0.10618	0.06888
		5	0.14983	0.16976	0.13502	0.14501	0.10413	0.09236	0.0918	0.09797
		10	0.12503	0.16887	0.11166	0.14011	0.10043	0.05605	0.07777	0.05074
		30	0.14362	0.14226	0.1168	0.19619	0.08531	0.11775	0.10007	0.06368
	M1	0	0.00564	0.00886	0	0	0	0	0.01141	0.00642
		0.5	0.32386	0.29714	0.25958	0.26131	0.24382	0.22816	0.22675	0.24858
		1	0.4483	0.42878	0.44431	0.31927	0.46354	0.46105	0.45591	0.46375
		1.5	0.34631	0.3852	0.35489	0.3188	0.44074	0.46547	0.39636	0.50252
		2	0.27983	0.22816	0.20787	0.17175	0.38941	0.45342	0.31508	0.39235
		3	0.21879	0.19516	0.19215	0.12446	0.23325	0.22776	0.17531	0.17421
		5	0.18198	0.14943	0.12794	0.10266	0.17823	0.20565	0.14291	0.12141
		10	0.13991	0.14247	0.12415	0.11149	0.10929	0.11593	0.12583	0.12132
		30	0.14538	0.14406	0.20628	0.14638	0.08579	0.07136	0.10891	0.10181
	M2	0	0	0.01858	0.04613	0.02591	0.04429	0.04965	0.01461	0.04978
		0.5	0	0	0.07703	0.06826	0.05429	0.04438	0.09431	0.06565
		1	0	0.0426	0.14196	0.19311	0.15324	0.12899	0.16865	0.24502
		1.5	0.17712	0.07942	0.18014	0.19985	0.20883	0.16846	0.21521	0.25675
		2	0.2413	0.28722	0.25521	0.23516	0.22281	0.17838	0.2307	0.2507
		3	0.16218	0.21833	0.20468	0.15605	0.1763	0.14158	0.20266	0.23364
		5	0.10877	0.11071	0.17589	0.15978	0.17746	0.1507	0.20129	0.17382
		10	0.13762	0.0905	0.18134	0.16955	0.15517	0.13372	0.17773	0.17895
		30	0.00722	0.03689	0.0188	0.03356	0.11605	0.11858	0.10543	0.14628
	M3	0	0.01936	0.00987	0.00798	0.01882	0.00345	0.00341	0.01384	0.00775
		0.5	0.01141	0.01908	0.02329	0.02545	0.01141	0.01149	0.01309	0.01437
		1	0.16616	0.17097	0.11959	0.09965	0.04792	0.05203	0.06848	0.09564
		1.5	0.30736	0.32792	0.31189	0.28941	0.16667	0.18089	0.22235	0.17479
		2	0.35288	0.36813	0.38651	0.45222	0.26424	0.27183	0.36314	0.28061
		3	0.47394	0.46322	0.45486	0.57911	0.47889	0.53074	0.51585	0.52327
		5	0.55943	0.5701	0.56115	0.59255	0.54017	0.55129	0.56399	0.6068
		10	0.59745	0.59817	0.58286	0.57884	0.63511	0.69431	0.61867	0.64899
		30	0.70377	0.67678	0.65812	0.62386	0.71285	0.69231	0.68559	0.68822

## Sheet: S7P
Compound Name	Isotopologue	Time (min.)	WT				SL3338
Sedoheptulose-7-phosphate			Rep. 1	Rep. 2	Rep. 3	Rep. 4	Rep. 1	Rep. 2	Rep. 3	Rep. 4
(S7P)	M0	0	0.92029	0.9769	0.98185	0.97691	0.96673	0.92891	0.96096	0.98372
		0.5	0.63587	0.59368	0.51542	0.48337	0.64168	0.55493	0.51797	0.52893
		1	0.30941	0.20613	0.30842	0.08536	0.13581	0.12955	0.11538	0.11565
		1.5	0.09943	0.08138	0.08949	0.0221	0.06338	0.07704	0.0678	0.06372
		2	0.06954	0.09663	0.05529	0.03093	0.08998	0.07304	0.0399	0.03891
		3	0.06438	0.09536	0.04379	0.03134	0.04197	0.05338	0.05634	0.05881
		5	0.0712	0.05158	0.05659	0.02854	0.07713	0.05447	0.05027	0.05082
		10	0.06538	0.05791	0.08178	0.03325	0.03719	0.05189	0.02699	0.02876
		30	0.03213	0.02338	0.01957	0.0186	0.00993	0.02136	0.01719	0.01578
	M1	0	0.00338	0	0	0	0	0.02155	0.0209	0
		0.5	0.1664	0.23684	0.24795	0.21697	0.20665	0.20843	0.32999	0.31663
		1	0.24042	0.21768	0.04107	0.12752	0.24971	0.23504	0.16524	0.16053
		1.5	0.09746	0.12626	0.0176	0.06473	0.1169	0.11734	0.05134	0.05272
		2	0.05792	0.06524	0.00898	0.04142	0.1194	0.11132	0.03835	0.03826
		3	0.04881	0.0626	0.06145	0.02551	0.03909	0.03861	0.02714	0.02748
		5	0.09788	0.07218	0.05953	0.00955	0.06613	0.0906	0.01925	0.01911
		10	0.061	0.07295	0.00267	0.02454	0.01346	0.05163	0.01535	0.01415
		30	0.06893	0.07905	0.05983	0.05208	0.03395	0.04129	0.01279	0.0154
	M2	0	0.05017	0.00325	0.0124	0.00982	0	0.00446	0.00524	0.00317
		0.5	0.15095	0.14576	0.18173	0.16646	0.13928	0.176	0.11472	0.11703
		1	0.19593	0.09485	0.175	0.20206	0.3209	0.34557	0.20729	0.21137
		1.5	0.2337	0.0217	0.0507	0.04769	0.32977	0.27193	0.10477	0.0915
		2	0.1787	0.03388	0.02388	0.02469	0.29864	0.22536	0.07497	0.07867
		3	0.06564	0.1226	0.06667	0.04716	0.07359	0.03644	0.05252	0.05192
		5	0.07402	0.06023	0.06834	0.05015	0.0727	0.06597	0.0354	0.03793
		10	0.08198	0.08827	0.00864	0.0411	0.10312	0.05783	0.03222	0.02684
		30	0.06056	0.04652	0.05392	0.04848	0.0242	0.02305	0.01547	0.01457
	M3	0	0.00791	0.00178	0	0.00616	0.00928	0.01212	8e-05	0.00055
		0.5	0.01725	0.01053	0	0.0883	0.00315	0.03483	0.03085	0.02829
		1	0.06375	0.06706	0.25423	0.30045	0.17811	0.17487	0.23612	0.23878
		1.5	0.17632	0.19619	0.14153	0.13749	0.22025	0.22367	0.19877	0.18326
		2	0.15016	0.19403	0.07622	0.06529	0.17018	0.19816	0.14695	0.14469
		3	0.04461	0.00702	0.02562	0	0.17161	0.14476	0.10364	0.10565
		5	0.04514	0.00228	0.05452	0.02239	0.0454	0.09667	0.07914	0.08056
		10	0.01096	0.00465	0.01811	0.01853	0.00982	0.04996	0.04844	0.05751
		30	0	0	0.01726	0.03452	0	0.01432	0.02651	0.02459
	M4	0	0.00315	0.00595	0	0	0.01418	0.02659	0.00084	0
		0.5	0.02241	0.00478	0.044	0.03032	0.0044	0.02123	0.00458	0.00691
		1	0.13577	0.25058	0	0	0.07145	0.08159	0.14732	0.14736
		1.5	0.21643	0.21581	0.18016	0.17098	0.14052	0.15119	0.18296	0.17181
		2	0.16451	0.17623	0.09102	0.07512	0.13711	0.17717	0.15314	0.15514
		3	0.05374	0.03494	0.04879	0.06019	0.03249	0.15306	0.12158	0.12338
		5	0.00646	0.07658	0.01959	0.02438	0.045	0.14002	0.10101	0.10054
		10	0.00397	0.02339	0.02351	0.05057	0.02106	0.04404	0.05462	0.06526
		30	0.00352	0.01294	0.02704	0.01802	0.00513	0.00102	0.02587	0.02614
	M5	0	0.01216	0.00622	0.00011	4e-05	0.00209	0	0.00122	0.00116
		0.5	0.00146	0.00742	0.01055	0.00892	0.0029	0.00279	0.00079	0.00113
		1	0.02808	0.1333	0.16996	0.20224	0.02595	0.03079	0.09045	0.08956
		1.5	0	0.19159	0.28425	0.28056	0.09564	0.11024	0.26566	0.23554
		2	0.19723	0.20305	0.21991	0.2587	0.10095	0.13353	0.25234	0.24442
		3	0.21248	0.00205	0.14908	0.18759	0.26432	0.23793	0.25559	0.24882
		5	0.00359	0.00057	0.07271	0.08674	0.00313	0.05184	0.21259	0.21231
		10	0.00576	6e-05	0.08306	0.0614	0.00964	0.03701	0.07517	0.13402
		30	0.00094	0.01197	0.01287	0.07271	0.0047	0.00423	0.02969	0.05419
	M6	0	0.00166	0.00166	0.00017	0.00032	0.00691	0.00609	0.00315	0.0042
		0.5	0.00089	0.00096	0	0.00564	0.00084	0	0.00028	0.00081
		1	0.01989	0.00701	0.05097	0.08238	0.01604	0.00111	0.02768	0.02675
		1.5	0.11317	0.11051	0.17205	0.16859	0.02258	0.03255	0.01866	0.1095
		2	0.08814	0.15429	0.18367	0.20593	0.0555	0.0482	0.1413	0.14103
		3	0.28761	0.36952	0.18987	0.2351	0.1825	0.17752	0.21599	0.22178
		5	0.33213	0.2954	0.19928	0.26593	0.3629	0.23708	0.23191	0.22392
		10	0.23544	0.27646	0.24746	0.26411	0.30926	0.29167	0.26977	0.26724
		30	0.26507	0.2627	0.24923	0.26126	0.28233	0.28096	0.28831	0.28518
	M7	0	0.00127	0.00424	0.00548	0.00675	0.00081	0.00028	0.0076	0.0072
		0.5	0.00477	2e-05	0.00035	3e-05	0.00109	0.0018	0.00082	0.00027
		1	0.00676	0.02339	0.00035	0	0.00204	0.00148	0.01051	0.00999
		1.5	0.06349	0.05656	0.06422	0.10787	0.01096	0.01604	0.11003	0.09195
		2	0.09381	0.07666	0.34104	0.29791	0.02824	0.03322	0.15306	0.15888
		3	0.22273	0.30591	0.41473	0.4131	0.19443	0.15829	0.1672	0.16217
		5	0.36957	0.44118	0.46944	0.51231	0.3276	0.26334	0.27042	0.27482
		10	0.53551	0.47631	0.53477	0.50648	0.49645	0.41597	0.47744	0.4062
		30	0.56886	0.56343	0.56028	0.49433	0.63974	0.61377	0.58418	0.56415

## Sheet: UDPG
Compound Name	Isotopologue	Time (min.)	WT				SL3338
UDP-Glucose			Rep. 1	Rep. 2	Rep. 3	Rep. 4	Rep. 1	Rep. 2	Rep. 3	Rep. 4
(UDPG)	M0	0	0.99667	0.99704	0.98243	0.98284	0.99442	0.99614	0.98215	0.98388
		0.5	0.96759	0.97223	0.83134	0.83886	0.97079	0.96141	0.86575	0.86214
		1	0.90313	0.89062	0.77228	0.77239	0.88882	0.90395	0.75251	0.75911
		1.5	0.78284	0.79891	0.6871	0.69009	0.79714	0.80939	0.64986	0.6288
		2	0.7099	0.71455	0.628	0.63346	0.77272	0.76079	0.49921	0.50262
		3	0.62598	0.62149	0.53311	0.54015	0.55676	0.5714	0.40442	0.40189
		5	0.42772	0.43464	0.33207	0.33172	0.42328	0.42214	0.25154	0.24879
		10	0.17316	0.1756	0.27646	0.2756	0.14559	0.14647	0.1066	0.10491
		30	0.04614	0.03983	0.04385	0.03933	0.05488	0.05467	0.07442	0.0579
	M1	0	0	0	0	0	0	0	0	0
		0.5	0.00766	0.02212	0.14336	0.1388	0.02419	0.03241	0.12649	0.1245
		1	0.02342	0.03763	0.13448	0.13327	0.09166	0.07648	0.12999	0.13022
		1.5	0.0515	0.0638	0.12768	0.12962	0.09209	0.08114	0.11615	0.12678
		2	0.0686	0.06924	0.08719	0.07918	0.08072	0.08631	0.09759	0.09868
		3	0.06149	0.05721	0.07701	0.07675	0.06286	0.06105	0.0554	0.06013
		5	0.04141	0.03616	0.04227	0.03767	0.06059	0.06443	0.0372	0.04074
		10	0.02441	0.02229	0.02308	0.02469	0.0201	0.02161	0.01282	0.01008
		30	0.01093	0.01332	0.00286	0.00324	0.01443	0.01501	0.0307	0.00611
	M2	0	0	0	0	0	0	0	0	0
		0.5	0	0	0.01666	0.0134	0	0	0.00083	0.00499
		1	0.01699	0.01873	0.04464	0.04383	0.00552	0.00466	0.0555	0.05319
		1.5	0.03923	0.03499	0.05238	0.04958	0.04935	0.04152	0.0711	0.0772
		2	0.05498	0.04781	0.05195	0.05236	0.05434	0.05607	0.09421	0.09464
		3	0.04163	0.062	0.0383	0.03891	0.08501	0.0687	0.06003	0.05875
		5	0.05798	0.05184	0.02139	0.02268	0.09055	0.08655	0.05303	0.05283
		10	0.05041	0.04814	0.01072	0.01086	0.05033	0.04874	0.02349	0.01906
		30	0.02581	0.0284	0.00652	0.00581	0.02757	0.02594	0.03756	0.01161
	M3	0	0	0	0.00593	0.00632	0	0	0.00289	0.00245
		0.5	0	0	0	0	0	0	0	0
		1	0.03056	0.01993	0.0174	0.01781	0.0046	0.00627	0.03075	0.02772
		1.5	0.04253	0.03918	0.03085	0.02951	0.02951	0.0332	0.05351	0.05556
		2	0.05599	0.04945	0.04281	0.04423	0.03902	0.03892	0.07438	0.07346
		3	0.06564	0.05529	0.03776	0.03595	0.07208	0.07354	0.06402	0.06377
		5	0.0712	0.07603	0.02378	0.02345	0.08895	0.09461	0.06064	0.0601
		10	0.06861	0.06632	0.0177	0.01606	0.06929	0.0712	0.03052	0.09533
		30	0.04119	0.04396	0.00975	0.01009	0.03995	0.04005	0.03597	0.01945
	M4	0	0	0	0.00174	0.00199	0	0.0002	0.00287	0.00249
		0.5	0.00103	0.00045	0.00064	0.00067	0	0	0	0
		1	0.00781	0.01127	0.01551	0.01603	0.00504	0.00426	0.0177	0.01726
		1.5	0.03594	0.03662	0.04281	0.04238	0.02225	0.0214	0.06007	0.06502
		2	0.06028	0.07111	0.07773	0.077	0.03533	0.03644	0.11262	0.10709
		3	0.09216	0.08781	0.08119	0.08134	0.1113	0.11428	0.12613	0.12852
		5	0.124	0.12811	0.05988	0.06112	0.14037	0.13964	0.13276	0.13012
		10	0.12587	0.12761	0.04459	0.04737	0.16249	0.15748	0.16702	0.14928
		30	0.06916	0.06778	0.03558	0.03335	0.10323	0.10308	0.10126	0.0963
	M5	0	0	0.0008	0.00148	0.00085	0.00071	0.00071	0.00206	0.00205
		0.5	0	0.00027	0.00115	0.00116	0.00039	0.00051	0.00114	0.00088
		1	0.00425	0.00609	0.00445	0.00487	0.00149	0.00081	0.00511	0.00497
		1.5	0.01385	0.01666	0.01892	0.01877	0.00557	0.00682	0.02274	0.02213
		2	0.02533	0.02625	0.04016	0.04153	0.00973	0.01276	0.04945	0.04997
		3	0.04842	0.05075	0.06258	0.06066	0.05356	0.05155	0.08988	0.08927
		5	0.1002	0.10092	0.08686	0.08298	0.0837	0.08398	0.11022	0.11073
		10	0.13778	0.14157	0.11108	0.11044	0.17059	0.16276	0.13947	0.12886
		30	0.1099	0.1184	0.11189	0.10753	0.15458	0.15708	0.15147	0.13624
	M6	0	7e-05	0	0.00144	0.00142	0.00146	0.00089	0.00398	0.00334
		0.5	0	0	0.00126	0.00108	0.00089	0.0015	0.00109	0.00134
		1	0	0.00124	0.00569	0.00538	0.00022	0.00101	0.00296	0.0032
		1.5	0.00989	0.0089	0.02536	0.02558	0.00211	0.00174	0.01979	0.01824
		2	0.02312	0.01952	0.06589	0.06387	0.00431	0.00505	0.05737	0.05835
		3	0.05697	0.05428	0.14333	0.14249	0.05304	0.05357	0.15398	0.15446
		5	0.14958	0.14248	0.2987	0.30311	0.09397	0.09124	0.21939	0.22034
		10	0.23287	0.23397	0.3727	0.36585	0.27751	0.28604	0.26821	0.25423
		30	0.22604	0.21937	0.36926	0.36528	0.35695	0.3531	0.34981	0.33475
	M7	0	0.00029	0.00019	0.00097	0.00155	0.0001	0.00022	0.00071	0.00091
		0.5	0.02238	0.00052	0.00079	0.00104	0.00022	0	0.00059	0.0009
		1	0.00054	0	0.00059	0.00079	0	0	0.00086	0.00062
		1.5	0.0224	0	0.00093	0.0009	0.0001	0.0005	0.00139	0.00124
		2	0	0	0.00076	0.0016	0	0	0.0033	0.00251
		3	0.0006	0.00136	0.006	0.00494	0	0.00069	0.01274	0.01139
		5	0.00082	0.00425	0.02058	0.02142	0.00377	0.00404	0.02617	0.03005
		10	0.02563	0.02081	0.02568	0.02933	0.01538	0.01659	0.01891	0.01863
		30	0.05905	0.05883	0.03163	0.02886	0.03193	0.03059	0	0
	M8	0	0.00058	0.00013	0.00176	0.00154	0.00113	0.00023	0.0019	0.00155
		0.5	0	0.00198	0.00168	0.00196	0.00162	0.00182	0.00141	0.00199
		1	0.00091	0.00062	0.0013	0.00128	0.00125	0.00165	0.00145	0.00111
		1.5	0	0	0.00131	0.00133	0.00103	0.00164	0.00177	0.00201
		2	0	0	0.00081	0.00096	0.00201	0.00145	0.00299	0.00348
		3	0.00252	0.00289	0.00155	0.0006	0.00092	0.00075	0.00678	0.00598
		5	0.00429	0.00367	0.00824	0.00832	0.00381	0.00516	0.01972	0.02083
		10	0.02972	0.03395	0.00497	0.00502	0.01303	0.01611	0.03654	0.00313
		30	0.06394	0.06423	0.01793	0.01771	0.02859	0.02778	0.03199	0.02063
	M9	0	7e-05	0.00028	0.00096	0.00093	0.00024	1e-05	0.00088	0.00101
		0.5	0	0.00051	0.00054	0.00055	8e-05	0	0.00057	0.00049
		1	0.00401	0.00071	0.00069	0.00118	7e-05	0	0.00091	0.00029
		1.5	0	0	0.00149	0.00136	0	0.00082	0.0013	0.00104
		2	0	0	0.00193	0.00179	0.00027	0.00016	0.00286	0.00349
		3	0.00019	0.00382	0.00488	0.00433	0.00197	0.00137	0.01145	0.01155
		5	0.00864	0.00878	0.0199	0.02098	0.00453	0.0046	0.03435	0.03268
		10	0.04292	0.04535	0.0135	0.01271	0.02725	0.027	0.04538	0.07863
		30	0.09081	0.09859	0.05811	0.05653	0.0585	0.05783	0.05961	0.05816
	M10	0	0.00086	0.00011	0.00068	0.00074	3e-05	4e-05	0.0007	0.00106
		0.5	0	0.00018	0.0006	0.00034	0	0.00013	0.00046	0.00036
		1	0.00161	0.0039	0.00068	0.0008	0.00017	0	0.00063	0.00061
		1.5	0.00014	8e-05	0.00241	0.00236	0.00024	0.00047	0.00036	0.00019
		2	0.00057	0.001	0.00092	0.00124	0.00054	0.00082	0.00193	0.00226
		3	0.00243	0.0015	0.00419	0.0044	0.00081	0.00134	0.00634	0.00657
		5	0.00697	0.00654	0.0216	0.02193	0.00289	0.00256	0.02252	0.01973
		10	0.04272	0.03828	0.02381	0.02522	0.02244	0.02412	0.04997	0.04774
		30	0.08561	0.08761	0.13794	0.13784	0.05367	0.05238	0.05268	0.05952
	M11	0	0.00039	0.00045	0.00063	0.00073	0.00024	0.00044	0.00058	0.00076
		0.5	0.0001	0.0003	0.00044	0.0003	0.00033	0.00016	0.00053	0.0009
		1	0.00262	0.00041	0.00085	0.00086	0.00011	0.00012	0.00012	0.00044
		1.5	4e-05	5e-05	0.00584	0.00595	5e-05	0.00046	0.00051	0
		2	3e-05	1e-05	0.00072	0.0009	0.00024	7e-05	0.00229	0.00238
		3	0.00112	0.00087	0.00738	0.00706	0.00092	0.00024	0.00761	0.00641
		5	0.00558	0.00494	0.05598	0.05571	0.00186	0	0.03104	0.0305
		10	0.04207	0.04121	0.06526	0.06655	0.01924	0.01746	0.05317	0.04593
		30	0.11163	0.10142	0	0.02419	0.05838	0.0666	0.05746	0.08175
	M12	0	5e-05	0.00011	0.00053	0.00029	4e-05	9e-05	0.00017	0.00013
		0.5	0.00045	0.0002	0.00026	0.00045	0.00033	0.00035	0.00016	0.00051
		1	0.00067	0.00361	0.00035	0.00046	5e-05	0.00018	0.0003	0.00025
		1.5	0.00024	0.0001	0.00036	0.00036	0.00014	0.0002	0.00034	0.00035
		2	5e-05	0.00051	0.0002	0.0005	1e-05	0.00025	0.00041	0.0003
		3	0	4e-05	0.00087	0.00087	0	0.00043	0.00034	0.0005
		5	0.00036	0.00016	0.00175	0.00188	0.0001	0.00064	0	0.00049
		10	0.00061	0.00135	0.00189	0.00175	0.00296	0.00262	0.019	0.01818
		30	0.01535	0.01346	0.0387	0.03551	0.00404	0.00348	0.00399	0.02449
	M13	0	0.00085	0.00071	0.00026	0.00036	0.0013	9e-05	0.00053	0
		0.5	0.00027	8e-05	0.00031	0.00035	0.00106	0.00125	0.0003	0.00044
		1	0.00075	0.00205	0.0003	0.00026	0.00047	0.00056	0.00041	0.00048
		1.5	0.00101	7e-05	0.00055	0.00057	0.00023	0.00022	0.00013	0.00041
		2	0.00044	0.00035	0.0004	0.00028	0.00044	0.00045	0.00058	0.00023
		3	0	0	0.00042	0.0004	0.00021	0.0001	0.00035	0.0001
		5	0.00048	0	0.00172	0.0014	0.00054	0	0	0.00021
		10	0.00082	0.00041	0.00106	0.00096	0.00194	0.0009	0.01393	0.01327
		30	0.01194	0.01403	0.03561	0.03349	0.00419	0.00395	0.00413	0.02679
	M14	0	9e-05	0.0001	0.0003	0.00021	0.00032	0.00085	2e-05	0.00034
		0.5	0.0001	0.00082	0.0005	0.00051	1e-05	9e-05	0.00036	0.00024
		1	0.00088	0.0027	0.00035	0.00025	0.00031	2e-05	0.00031	0.00035
		1.5	0.00038	0.0001	0.0008	0.00032	6e-05	0.00021	0.0004	0.00043
		2	0.00033	4e-05	0	0.00047	5e-05	0.00043	0.00046	0.0002
		3	0.00071	0.00047	0.0006	0.00048	0.00054	0.00089	0.00033	0.00044
		5	6e-05	0.00094	0.00215	0.00229	0.00073	0.00043	0.00098	0.00121
		10	0.00125	0.00213	0.00271	0.00269	0.00103	0	0.00719	0.00612
		30	0.01161	0.01258	0.03245	0.03241	0.00475	0.00475	0.00468	0.02745
	M15	0	8e-05	9e-05	0.00089	0.00021	0	8e-05	0.00057	3e-05
		0.5	0.00042	0.00032	0.00046	0.00052	0.0001	0.00036	0.0003	0.00032
		1	0.00185	0.00049	0.00042	0.00053	0.00022	2e-05	0.00047	0.00019
		1.5	2e-05	0.00054	0.0012	0.00132	0.00014	0.00025	0.00059	0.00061
		2	0.00039	0.00016	0.00052	0.00062	0.00027	3e-05	0.00034	0.00035
		3	0.00015	0.00022	0.00083	0.00068	3e-05	0.00011	0.00021	0.00028
		5	0.0007	0.00055	0.00314	0.00333	0.00036	0	0.00043	0.00065
		10	0.00113	0.001	0.0048	0.00491	0.00084	0.00092	0.00777	0.00661
		30	0.0209	0.01819	0.06793	0.06882	0.00435	0.0037	0.00429	0.03886

[truncated: 7 more sheets: ACETYL CoA, ASPARTATE, ATP, MALATE, RuBP, SUCCINATE, SUCROSE]
