# Supplementary material for: Photosynthetic Co-production of Succinate and Ethylene in a Fast-Growing Cyanobacterium, Synechococcus elongatus PCC 11801
Source: Metabolites. 2020 Jun 16;10(6):250. doi: 10.3390/metabo10060250 (PMC7345232; doi:10.3390/metabo10060250)
Supplement: Supplementary file 1 [file metabolites-10-00250-s001.zip › Supplementary Files-R3/SUPPLEMENTARY FILE S2.xlsx]

## Sheet: Deacription
Supplementary File S2: The area ratios (12C/13C) for all the metabolites in the wild type S. elongatus PCC 11801 and SL3338 strain during early phase (EP) and late phase (LLP). The fold change change between the WT and SL3338 has been calculated. The error of fold change has been calculated using Taylor's expansion method.
Sheet	Description
1	Early Phase Metabolism
2	Late Phase Metabolism
NOTE:	S. elongatus PCC 11801:NSI::PcpcB-efe-TrrnB strain referrred to as SL3338
	S. elongatus PCC 11801 is referred to as WT

## Sheet: Early phase (EP)
Table S5: The area ratios (12C/13C) for all the metabolites in the wild type S. elongatus PCC 11801 and SL3338 strain during early phase (EP). The fold change change between the WT and SL3338 has been calculated. The error of fold change has been calculated using Taylor's expansion method.
Samples	Labels	RuBP	3PGA	FBP	F6P	SBP	S7P	G6P	6PG	PEP	3-OXOHEXANOYL CoA	ACETYL CoA	SUCCINATE	SUCROSE-6-P	SUCROSE	ADP-glucose	UDP-glucose	UDP-Glucuronate	UDP-Xylose	UDP-NAc-glucosamine	UDP-NAc-muraminate	dTDP-Rhamnose	GDP-Fucose	GDP-Mannose	CMP-NAc-neuraminic acid	ADP-ribose 1,2 cyclic P	ASP	GLU	GLN	GLY	N-Acetyl-GLU	3-AMINOISOBUTYRIC ACID	PROGLUTAMATE	Oxidized Glutathione	AMP	ADP	ATP	CMP	CDP	UMP	UDP	GMP	GDP	GTP	IMP	XMP	DEOXY-TMP	NAD+	NADP+
SL3338 LL EP 1PC KS BR1 IS IDA-1	SL3338 EP	1.527	0.7973	0.7634	0.9127	0.03245	1.544	0.9834	0.08255	0.666	2353	9.984	1.641	1.053	1.014	4.828	4.285	2.892	3.498	9.018	19730	5.153	0.7241	2.124	15.11	5.374	1.318	0.7347	1.043	198.1	1.047	0.5697	0.8297	82.05	1.22	1.441	1.51	0.7895	0.4966	0.827	1.462	1.144	1.265	1.4	0.9113	2565	0.452	2.519	4.254
SL3338 LL EP 1PC KS BR1 IS IDA-2	SL3338 EP	1.515	0.7592	0.7969	0.8272	0.03026	1.482	0.8995	0.09496	0.7461	2244	14.67	1.873	1.038	1.025	4.3	4.274	3.163	3.391	8.726	19630	5.551	0.7226	2.358	9.551	5.054	1.542	0.7675	1.382	211.8	0.975	0.5531	0.4747	52.57	1.316	1.501	1.54	0.7619	0.5572	0.8619	1.417	1.07	1.294	1.611	1.142	1876	0.4167	4.305	3.811
SL3338 LL EP 1PC KS BR1 IS IDA-3	SL3338 EP	1.555	0.8213	0.7439	0.94	0.02712	1.549	0.989	0.07508	0.706	2255	11.89	1.851	1.284	1.013	6.973	4.555	3.216	3.227	9.203	19190	6.173	0.7148	2.28	11.57	5.477	1.037	0.753	0.8939	104.2	1	0.555	1.177	60.82	1.238	1.489	1.515	0.8608	0.505	0.929	1.391	1.122	1.444	1.457	0.9141	2726	0.4922	4.373	3.339
SL3338 LL EP 1PC KS BR2 IS IDA-1	SL3338 EP	1.444	0.6172	0.8191	1.014	0.04037	1.345	0.7629	0.1378	0.5884	1036	8.311	2.305	0.3414	0.4634	5.212	3.339	2.561	2.899	5.363	9343	5.104	0.6057	2.105	9.024	6.466	0.7975	0.4499	1.722	62.44	0.7428	0.3133	0.6219	48.89	1.139	1.5	1.549	0.6777	0.5941	0.8657	1.42	0.8399	1.422	1.614	0.7989	1753	0.5562	2.086	4.434
SL3338 LL EP 1PC KS BR2 IS IDA-2	SL3338 EP	1.599	0.628	0.8218	0.7399	0.0331	1.216	0.7731	0.1206	0.5813	1768	10.26	1.487	0.3142	0.4943	5.224	3.964	2.343	2.817	7.394	19170	4.24	0.8037	2.205	9.196	4.224	0.9395	0.5029	1.42	115.2	0.7254	0.3449	0.3378	52.58	1.003	1.446	1.487	0.7831	0.5339	0.9402	1.376	1.036	1.274	1.716	0.8727	2607	0.4783	3.477	3.269
SL3338 LL EP 1PC KS BR2 IS IDA-3	SL3338 EP	1.621	0.6307	0.6699	0.8481	0.03601	1.22	0.7799	0.1147	0.5583	1701	11.95	1.81	0.3461	0.4869	4.415	3.73	2.791	2.64	6.479	19310	4.351	0.8468	1.984	9.691	5.048	0.7867	0.5032	0.8484	183.7	0.7347	0.4459	0.5552	52.4	1.137	1.445	1.498	0.8788	0.6791	0.8076	1.568	0.9546	1.455	1.407	0.8098	2006	0.4468	2.337	3.455
SL3338 LL EP 1PC KS BR3 IS IDA-1	SL3338 EP	0.7066	0.4298	0.5132	0.6476	0.0157	1.023	0.6386	0.07357	0.387	1328	7.21	1.218	0.2768	0.6466	3.352	2.247	1.529	1.578	4.568	15730	3.145	0.635	1.371	4.192	2.944	0.736	0.3615	1.224	329.6	0.5915	0.2618	0.4071	21.52	0.7316	0.9207	0.9211	0.7046	0.4466	0.7129	0.9799	0.8019	0.9104	1.053	1.46	1544	0.361	2.59	1.967
SL3338 LL EP 1PC KS BR3 IS IDA-2	SL3338 EP	0.706	0.4175	0.5553	0.695	0.01435	1.057	0.6781	0.08314	0.4205	1535	12.48	1.533	0.2532	0.6052	3.325	2.341	1.642	1.507	5.049	15220	3.606	0.6244	1.479	7.867	2.561	0.5388	0.8	1.083	62.99	0.5698	0.2298	1.201	44.74	0.8614	0.9133	0.9539	0.6733	0.4489	0.7885	1.117	1.073	0.9118	0.9742	1.571	1823	0.3996	7.938	1.715
SL3338 LL EP 1PC KS BR3 IS IDA-3	SL3338 EP	0.7021	0.4578	0.5223	0.6994	0.01817	1.043	0.6327	0.08532	0.4442	1238	10.6	1.328	0.3617	0.6349	3.402	2.755	1.879	1.587	6.402	16260	3.535	0.6461	1.606	8.842	3.294	0.9609	0.3873	1.087	280.6	0.5457	0.1087	0.3112	48.67	0.8604	0.9232	0.9231	0.5717	0.4431	0.6778	1.032	0.8106	0.9227	0.9708	1.428	945.3	0.326	2.591	2.685
SL3338 AVERAGE		1.26397	0.617644	0.689533	0.813767	0.0275033	1.27544	0.793022	0.0964133	0.566422	1717.56	10.8172	1.67178	0.585378	0.709256	4.559	3.49889	2.44622	2.57156	6.91133	17064.8	4.53978	0.702578	1.94578	9.44922	4.49356	0.961822	0.584444	1.18926	172.07	0.770211	0.3758	0.657289	51.5822	1.05627	1.28658	1.3219	0.7446	0.522722	0.8234	1.30699	0.983556	1.21099	1.35589	1.10087	1982.81	0.436533	3.57956	3.21433
11801 LL EP 1PC KS BR1 IS IDA-1	WT EP	1.168	0.5704	0.6685	0.8238	0.01818	1.249	0.7167	0.8681	0.9808	2647	14.98	1.35	0.2353	0.3999	9.99	8.783	6.301	5.597	22.18	24190	13.43	0.6784	5.003	28.29	11.15	1.129	0.5594	2.225	1142	1.027	0.3676	0.5922	171.6	1.147	1.412	1.597	0.7075	0.6222	1.637	1.498	1.405	1.037	1.568	0.7567	2818	1.082	8.103	11.45
11801 LL EP 1PC KS BR1 IS IDA-2	WT EP	1.13	0.5519	0.5552	0.6652	0.01316	1.196	0.6629	0.7808	1.03	2729	10.14	1.868	0.2735	0.352	8.366	6.798	5.533	4.511	19.38	23230	15.21	0.6764	4.106	26.86	12.09	1.019	0.5656	2.439	1250	0.9074	0.4747	0.6853	148.8	1.094	1.418	1.481	1.008	0.5664	1.824	1.488	0.894	1.158	1.518	1.008	1305	1.133	5.601	12.07
11801 LL EP 1PC KS BR1 IS IDA-3	WT EP	1.168	0.5711	0.535	0.7428	0.01349	1.035	0.6479	0.8717	0.9926	2307	13.5	1.767	0.1565	0.391	16.13	8.428	7.986	5.438	24.63	25280	20.32	0.6461	5.194	30.37	16.04	1.104	0.5823	1.815	1248	1.042	0.5527	0.6695	181	1.128	1.575	1.655	0.9362	0.5175	1.588	1.584	0.9373	1.096	1.293	0.8651	2410	1.035	8.241	15.56
11801 LL EP 1PC KS BR2 IS IDA-1	WT EP	1.599	0.8701	0.7685	1.245	0.02789	1.612	1.141	0.4803	0.8725	5329	11.49	1.615	0.4227	0.5217	18.58	7.723	6.561	6.136	16.7	49090	10.95	0.5907	6.21	29.7	10.68	1.141	0.8315	2.029	903.8	1.333	0.6904	0.8593	161.9	1.432	2.138	2.297	1.136	0.7859	1.447	2.326	1.382	1.962	2.188	2.002	5472	1.081	8.573	10.13
11801 LL EP 1PC KS BR2 IS IDA-2	WT EP	1.557	0.8595	0.7593	1.332	0.04496	1.747	1.39	0.5296	0.9272	4155	9.683	2.106	0.3595	0.5027	15.76	11.68	7.499	6.724	29.72	32850	15.15	0.5551	9.316	36	15.76	1.122	0.8414	2.204	1177	1.334	0.6878	0.9348	206.9	1.497	2.258	2.383	1.196	0.7823	1.534	2.722	1.206	2.082	2.391	1.931	1668	0.9748	6.086	14.96
11801 LL EP 1PC KS BR2 IS IDA-3	WT EP	1.579	0.8515	0.8557	1.144	0.04291	1.665	1.283	0.45	0.9054	4682	9.884	2.243	0.4325	0.4851	13.92	11.44	6.664	6.975	29.88	36900	12.08	0.5398	9.016	37.29	11.2	1.298	0.825	1.956	933.5	1.39	0.7652	1.538	219.7	1.404	2.252	2.331	1.139	0.8001	1.618	2.421	1.382	2.233	2.102	2.568	2674	1.172	8.418	9.705
11801 LL EP 1PC KS BR3 IS IDA-1	WT EP	1.522	0.7297	0.5993	1.035	0.03252	1.586	0.7848	0.08226	1.087	2169	11.18	1.77	0.6178	0.6412	4.805	7.915	4.987	4.62	19.14	21140	10.71	0.8849	4.577	31.64	8.794	0.9452	0.7852	1.527	431.7	1.108	0.5688	0.8441	174.6	0.9153	1.385	1.494	0.7414	0.5794	1.082	1.364	11.19	0.9959	1.115	0.5787	1342	0.8628	5.792	7.462
11801 LL EP 1PC KS BR3 IS IDA-2	WT EP	1.44	0.7486	0.5823	0.8603	0.01685	1.494	0.7948	0.1255	1.063	1809	13.34	2.036	0.4909	0.6096	22.62	7.042	6.789	4.98	17.3	18800	17.66	0.8038	4.96	35.1	17.95	0.8831	0.7853	1.438	924.6	1.139	0.5885	0.8653	204.1	0.8732	1.557	1.605	0.7449	0.5443	1.106	1.328	0.8206	1.039	1.106	0.4667	2858	0.8925	5.587	15.36
11801 LL EP 1PC KS BR3 IS IDA-3	WT EP	1.476	0.7497	0.5493	0.7601	0.02376	1.411	0.7698	0.1038	0.9503	1920	10.13	2.062	0.5822	0.6302	5.191	7.561	4.23	4.121	18.98	22610	11.84	0.9561	5.666	25.34	10.07	0.8805	0.7601	1.503	1042	1.166	0.5738	0.831	141.9	0.8719	1.462	1.507	0.7951	0.532	1.148	1.185	0.6975	1.137	1.015	0.5723	1910	0.8756	10.15	7.916
WT AVERAGE		1.40433	0.7225	0.652567	0.956467	0.0259689	1.44389	0.9101	0.476896	0.978756	3083	11.5919	1.86856	0.396767	0.503711	12.818	8.59667	6.28333	5.45578	21.99	28232.2	14.15	0.703478	6.00533	31.1767	12.6371	1.05798	0.7262	1.904	1005.84	1.16071	0.5855	0.868833	178.944	1.15138	1.71744	1.81667	0.933789	0.636678	1.44267	1.76844	2.21271	1.41554	1.58844	1.19428	2495.22	1.01208	7.39456	11.6237
FOLD CHANGE (X/Y)		0.900047	0.854871	1.05665	0.850805	1.05909	0.88334	0.871357	0.202169	0.578717	0.557105	0.933172	0.89469	1.47537	1.40806	0.355672	0.407005	0.389319	0.471345	0.314294	0.604443	0.320832	0.998721	0.324008	0.303086	0.355584	0.909114	0.804798	0.624609	0.17107	0.663568	0.641845	0.756519	0.288258	0.917394	0.749123	0.727651	0.797397	0.821015	0.570749	0.739061	0.444502	0.855493	0.853595	0.921784	0.794643	0.431324	0.48408	0.276534
AVERAGE SL3338^2 (X)		1.59761	0.381485	0.475456	0.662216	0.000756433	1.62676	0.628884	0.00929553	0.320834	2.95e+06	117.012	2.79484	0.342667	0.503043	20.7845	12.2422	5.984	6.6129	47.7665	2.91207e+08	20.6096	0.493616	3.78605	89.2878	20.192	0.925102	0.341575	1.41433	29608.1	0.593225	0.141226	0.432029	2660.73	1.1157	1.65528	1.74742	0.554429	0.273239	0.677988	1.70822	0.967382	1.46649	1.83843	1.21191	3.93154e+06	0.190561	12.8132	10.3319
AVERAGE WT^4 (Y)		3.88938	0.272491	0.181342	0.836911	4.54793e-07	4.34645	0.686051	0.0517241	0.917692	90342914902321	18055.8	12.1906	0.0247822	0.0643763	26994.9	5461.61	1558.69	885.986	233830	6.35302e+17	40089	0.244907	1300.61	944754	25503	1.25287	0.278115	13.1422	1.02358e+12	1.81508	0.117519	0.569831	1.02535e+09	1.7574	8.70023	10.8918	0.760317	0.164316	4.33176	9.7806	23.9717	4.01508	6.36631	2.03433	3.87647e+13	1.04919	2989.84	18254.6
AVERAGE WT^3 (Y)		2.76956	0.37715	0.277891	0.875003	1.7513e-05	3.01024	0.753819	0.10846	0.937611	29303572787	1557.62	6.52406	0.0624605	0.127804	2106.01	635.317	248.068	162.394	10633.5	2.25027e+13	2833.15	0.348138	216.577	30303.2	2018.1	1.18421	0.382974	6.90241	1.01764e+09	1.56377	0.200715	0.655857	5.73e+06	1.52635	5.0658	5.9955	0.814228	0.258083	3.0026	5.53063	10.8336	2.83642	4.00789	1.7034	1.55356e+10	1.03667	404.33	1570.47
AVERAGE WT^2 (Y)		1.97215	0.522006	0.425843	0.914828	0.000674383	2.08482	0.828282	0.227429	0.957962	9504889	134.372	3.4915	0.157424	0.253725	164.301	73.9027	39.4803	29.7655	483.56	7.97058e+08	200.222	0.494881	36.064	971.985	159.697	1.11932	0.527366	3.62522	1.01172e+06	1.34725	0.34281	0.754871	32021.1	1.32567	2.94962	3.30028	0.871962	0.405359	2.08129	3.1274	4.89609	2.00377	2.52316	1.4263	6.22613e+06	1.0243	54.6795	135.11
VARIANCE OF WT (Y)		0.0373662	0.0167287	0.0135113	0.0576889	0.000145345	0.0574296	0.0798265	0.1029	0.00522185	1.68489e+06	3.64524	0.076908	0.0243043	0.0116604	37.5395	3.20093	1.41432	0.999814	25.3732	9.40568e+07	10.5907	0.021622	3.57312	17.5136	9.91561	0.0190104	0.0145707	0.1282	64910	0.0264627	0.0143774	0.0755283	715.483	0.0596379	0.144948	0.155983	0.0375503	0.014038	0.0717072	0.316219	11.4047	0.264777	0.268214	0.588998	1.61369e+06	0.0133701	2.75145	9.72425
VARIANCE OF SL3338 (X)		0.178339	0.0243701	0.0164608	0.0159285	8.76116e-05	0.0458178	0.0187777	0.000512841	0.0163595	231521	5.04849	0.108892	0.16969	0.0576499	1.39681	0.761343	0.407195	0.652666	3.12737	1.16415e+07	1.0421	0.0069116	0.133888	8.4208	1.73773	0.0946541	0.0313605	0.0777465	8842.93	0.0372352	0.0270718	0.115613	247.818	0.0406553	0.0765133	0.0856483	0.00954542	0.00618036	0.00786942	0.0434439	0.01844	0.0543897	0.0827358	0.0946864	330021	0.00489854	3.37728	0.885624
COVARIANCE OF WT AND SL3338		-0.0221257	-0.0112744	0.00569699	0.00166164	3.36622e-05	-0.0341446	-0.0101053	0.000556763	-0.00242497	-154661	-0.284432	-0.0250056	-0.0556098	-0.0178598	2.54354	0.528627	0.345677	0.329254	3.39631	-1.62956e+07	1.60429	-0.0079798	0.149665	-2.83819	-0.625153	0.00608077	-0.0146753	0.0347462	-10029.7	-0.0155262	-0.00753786	-0.0236839	-7.63511	0.023866	0.0493445	0.0597658	0.0075816	0.00717701	0.0166645	0.0734101	-0.227849	0.0699485	0.121204	-0.18021	13832.7	0.00488362	-1.66183	0.00336325
VARIANCE OF FC		0.125973	0.107033	0.0458074	0.0599678	0.265929	0.0724055	0.117107	0.0197576	0.0218329	0.0975056	0.0651449	0.0616351	2.45632	0.516557	0.0263925	0.0116542	0.00892613	0.0189617	0.00723565	0.082434	0.00550796	0.0897539	0.0114245	0.0120887	0.0215161	0.0887235	0.122153	0.0232694	0.0140098	0.0515812	0.124474	0.257891	0.00973331	0.0354976	0.0284531	0.0246223	0.0244625	0.00951752	0.00586459	0.0344239	0.505374	0.0641248	0.028236	0.6502	0.213137	0.00309779	0.102981	0.0120449
[truncated: 2 more columns]

## Sheet: Late phase (LP)
Table S6: The area ratios (12C/13C) for all the metabolites in the wild type S. elongatus PCC 11801 and SL3338 strain during the late phase (LP). The fold change change between the WT and SL3338 has been calculated. The error of fold change has been calculated using Taylor's expansion method.
Samples	Labels	RuBP	3PGA	FBP	F6P	SBP	S7P	G6P	6PG	PEP	3-OXOHEXANOYL CoA	ACETYL CoA	SUCCINATE	SUCROSE-6-P	SUCROSE	ADP-glucose	UDP-glucose	UDP-Glucuronate	UDP-Xylose	UDP-NAc-glucosamine	UDP-NAc-muraminate	dTDP-Rhamnose	GDP-Fucose	GDP-Mannose	CMP-NAc-neuraminic acid	ADP-ribose 1,2 cyclic P	ASP	GLU	GLN	GLY	N-Acetyl-GLU	3-AMINOISOBUTYRIC ACID	PROGLUTAMATE	Oxidized Glutathione	AMP	ADP	ATP	CMP	CDP	UMP	UDP	GMP	GDP	GTP	IMP	XMP	DEOXY-TMP	NAD+	NADP+
SL3338 LL LP 1PC KS BR1 IS IDA-1	SL3338 LP	1.376	0.2929	0.4123	0.5791	0.0333	0.7483	0.4098	0.0348	0.2318	1138	10.4	1.534	0.23	2.188	4.81	1.325	0.8899	1.366	0.6693	21560	2.148	0.8051	1.512	6.875	5.492	0.8761	0.7542	0.7146	562.7	0.4756	0.4743	0.9667	37.3	0.4773	0.6604	0.6384	0.4885	0.2386	0.8204	0.7179	0.5215	0.4847	0.6713	0.1033	3367	0.508	0.637	3.638
SL3338 LL LP 1PC KS BR1 IS IDA-2	SL3338 LP	1.366	0.286	0.4651	0.5979	0.03046	0.8335	0.4067	0.02976	0.1828	932.7	11.7	1.305	0.2962	2.178	4.752	1.483	0.9207	1.252	0.723	21930	2.284	0.6397	1.543	6.381	4.147	0.9662	0.7654	0.5295	777.4	0.483	0.5121	0.8369	35.2	0.4704	0.5383	0.6435	0.5915	0.1936	0.7609	0.6964	0.8377	0.5342	0.4693	0.1364	3593	0.6408	0.6505	2.424
SL3338 LL LP 1PC KS BR1 IS IDA-3	SL3338 LP	1.392	0.2933	0.4914	0.492	0.0317	0.7978	0.3372	0.03283	0.1917	986.3	9.353	1.479	0.3234	2.126	7.689	1.337	1.075	1.421	0.9296	22150	3.035	0.6224	1.938	8.045	4.728	0.5861	0.7895	0.4659	507.6	0.4775	0.334	0.8793	43.64	0.4392	0.5504	0.6479	0.4625	0.2259	0.7865	0.7317	0.4171	0.523	0.5067	0.1987	3510	0.6758	0.8088	4.131
SL3338 LL LP 1PC KS BR2 IS IDA-1	SL3338 LP	0.4829	0.1554	0.1888	0.7549	0.009609	0.4563	0.2017	0.02602	0.1156	506.3	11.91	1.156	0.2386	3.025	1.287	0.6145	0.4516	0.4565	0.585	10470	1.22	0.7096	0.6245	12.36	2.391	0.8034	0.7323	0.5747	321.4	0.5499	0.6191	0.5737	65.86	0.08488	0.05316	0.09711	0.2515	0.06897	0.3177	0.3236	0.1853	0.1187	0.1731	0.01909	1428	0.3552	0.08547	1.441
SL3338 LL LP 1PC KS BR2 IS IDA-2	SL3338 LP	0.4517	0.1632	0.209	0.6053	0.008977	0.4347	0.1824	0.01517	0.1242	587.6	12.01	1.05	0.1824	2.992	1.035	0.6554	0.585	0.4648	0.5826	15920	1.172	0.6606	0.5268	14.36	2.66	0.7854	0.9402	0.533	443.1	0.5218	0.7181	0.716	78.68	0.06021	0.05554	0.07831	0.1951	0.08014	0.2955	0.3037	0.2618	0.11	0.1457	0.1177	1511	0.2376	0.08816	2.01
SL3338 LL LP 1PC KS BR2 IS IDA-3	SL3338 LP	0.459	0.159	0.2111	0.5816	0.008854	0.4751	0.1647	0.008411	0.1193	697.4	10.45	1.355	0.1323	2.989	1.72	0.6771	0.6356	0.459	0.6705	18040	1.53	0.8641	0.492	14.34	2.848	1.204	0.7645	0.7621	347.8	0.5137	0.6645	1.002	80.92	0.0401	0.06031	0.07525	0.1882	0.06281	0.2808	0.273	0.2399	0.1345	0.1569	0.08741	1860	0.3062	0.07202	2.327
SL3338 LL LP 1PC KS BR3 IS IDA-1	SL3338 LP	0.6864	0.1896	0.3995	0.4503	0.02445	0.5246	0.2834	0.003443	0.1467	526.6	11.33	1.215	0.1572	3.104	3.628	1.074	0.8561	0.8492	1.709	19430	1.967	0.8955	1.771	12.55	3.902	1.388	0.9045	0.4895	444.6	0.5106	0.6629	0.8932	67.71	0.2124	0.2339	0.2804	0.256	0.2313	0.5116	0.4936	0.3275	0.2794	0.3993	0.1165	2794	0.3976	0.4386	3.069
SL3338 LL LP 1PC KS BR3 IS IDA-2	SL3338 LP	0.639	0.2078	0.3102	0.516	0.02554	0.4608	0.2536	0.0004623	0.1595	414.8	9.778	1.747	0.1069	3.044	2.796	1.081	0.8416	0.8088	1.509	21570	1.817	0.8098	1.298	10.46	3.867	1.197	0.8448	0.7453	425	0.4593	0.7662	0.8788	58.81	0.3482	0.2487	0.3195	0.2374	0.1139	0.6262	0.6242	0.4612	0.2766	0.3376	0.1084	2961	0.5741	0.4127	3.067
SL3338 LL LP 1PC KS BR3 IS IDA-3	SL3338 LP	0.6437	0.1827	0.3703	0.2804	0.02174	0.5158	0.2586	0.02255	0.1631	676.6	11.48	1.284	0.2079	2.934	2.098	0.9795	0.7042	0.7197	1.195	22100	1.502	0.778	1.113	10.7	3.637	1.106	0.8121	0.6181	484.5	0.4335	0.5085	0.7306	59.82	0.3548	0.2536	0.3	0.3749	0.1627	0.5153	0.6239	0.4601	0.2709	0.3663	0.0909	2460	0.5089	0.09887	2.798
SL3338 AVERAGE		0.832967	0.214433	0.339744	0.539722	0.0216256	0.582989	0.277567	0.0192718	0.159411	718.478	10.9346	1.34722	0.208322	2.73111	3.31278	1.02517	0.7733	0.866333	0.952556	19241.1	1.85278	0.753867	1.20203	10.6746	3.74133	0.990244	0.811944	0.603633	479.344	0.491656	0.584411	0.8308	58.66	0.276388	0.294923	0.342263	0.3384	0.153102	0.5461	0.532	0.412456	0.303556	0.358467	0.108711	2609.33	0.467133	0.365791	2.76722
11801 LL LP 1PC KS BR1 IS IDA-1	WT LP	0.4216	0.1424	0.1671	0.3778	0.01237	0.2708	0.1809	0.03581	0.1401	852.6	8.741	2.017	0.2312	1.626	3.182	0.9771	0.6275	0.6872	1.606	13520	1.689	1.06	1.101	11.89	3.258	0.776	0.6822	0.3125	475.9	0.466	0.4189	0.9656	66.03	0.2283	0.2253	0.2836	0.326	0.1531	0.7091	0.4113	0.2659	0.3333	0.2538	0.1112	1006	0.5783	0.3687	2.408
11801 LL LP 1PC KS BR1 IS IDA-2	WT LP	0.4353	0.1419	0.161	0.3519	0.01253	0.529	0.2311	0.02438	0.2281	761.6	10	1.533	0.2713	1.632	2.431	0.835	0.5695	0.6746	1.185	12710	1.13	0.7735	0.8603	8.952	2.084	0.6928	0.6796	0.4966	2134	0.459	0.5365	0.6978	50.53	0.233	0.2177	0.2904	0.4002	0.1456	0.6705	0.3933	0.2113	0.211	0.2716	0.1876	2657	0.4072	0.5406	1.355
11801 LL LP 1PC KS BR1 IS IDA-3	WT LP	0.4067	0.1342	0.2555	0.308	0.009932	0.3262	0.2358	0.003688	0.151	811.9	9.064	1.87	0.2755	1.68	2.974	0.9017	0.8409	0.6868	1.529	13080	1.811	0.6672	1.26	15.98	3.863	0.835	0.6503	0.5523	1689	0.4149	0.5345	0.7209	95.34	0.2447	0.2258	0.2874	0.3504	0.1367	0.6738	0.4543	0.2574	0.2188	0.2509	0.2078	2047	0.5542	0.5451	3.104
11801 LL LP 1PC KS BR2 IS IDA-1	WT LP	0.229	0.09211	0.1738	0.3496	0.006076	0.3871	0.2972	0.03358	0.08418	661.7	7.684	1.36	0.3946	3.218	2.675	0.8617	0.6997	0.5774	1.298	18970	1.45	0.6236	1.006	17.22	3.77	0.962	0.7331	0.6165	1717	0.5154	0.5138	0.7082	94.84	0.1603	0.07942	0.1235	0.4257	0.05767	0.6424	0.3186	0.2102	0.2181	0.1664	0.02562	1145	0.4774	0.05068	3.03
11801 LL LP 1PC KS BR2 IS IDA-2	WT LP	0.2642	0.08859	0.1726	0.4286	0.00391	0.433	0.161	0.02048	0.06916	594.1	10.1	1.413	0.2795	3.218	2.035	1.029	0.6305	0.6413	1.592	19290	1.511	0.7532	1.07	29.05	4.035	1.03	0.7502	0.6019	1188	0.5184	0.5565	0.8318	157.4	0.1518	0.08086	0.1142	0.4138	0.07765	0.5619	0.2926	0.2145	0.1663	0.1936	0.1041	1312	0.4507	0.1678	2.992
11801 LL LP 1PC KS BR2 IS IDA-3	WT LP	0.2287	0.08862	0.1471	0.5202	0.004827	0.3508	0.1712	0.03184	0.008231	528.4	9.147	1.453	0.3002	3.159	2.053	1.178	0.7237	0.6197	1.685	18630	1.884	0.8065	1.226	25.9	4.176	0.9704	0.75	0.6387	2185	0.5037	0.595	0.8581	152.3	0.1679	0.07178	0.1205	0.3598	0.08789	0.5606	0.3844	0.3584	0.1528	0.1631	0.02001	1775	0.4859	0.305	4.267
11801 LL LP 1PC KS BR3 IS IDA-1	WT LP	0.5208	0.155	0.2439	0.4821	0.01478	0.5697	0.3832	0.04618	0.1191	599.8	7.636	1.376	0.4083	1.907	4.93	1.008	0.6358	0.8273	0.9833	15070	1.927	0.793	0.9206	16.12	3.94	0.1767	0.7334	0.651	1569	0.4129	0.5264	0.7846	90.6	0.3368	0.2542	0.3298	0.3229	0.1511	0.7093	0.4701	0.4747	0.2806	0.3234	0.2099	1352	0.5819	0.1674	3.093
11801 LL LP 1PC KS BR3 IS IDA-2	WT LP	0.4624	0.1693	0.267	0.4628	0.01219	0.6197	0.3194	0.05441	0.09243	389.5	8.203	1.576	0.2965	1.956	6.186	1.204	0.9728	0.9192	1.533	14660	1.765	0.7906	1.277	19.61	3.575	0.0004079	0.7064	0.7074	904.2	0.4306	0.574	0.8015	117.3	0.3833	0.2524	0.3415	0.4123	0.141	0.6845	0.4699	0.4876	0.2785	0.2847	0.04941	2153	0.505	0.5246	2.649
11801 LL LP 1PC KS BR3 IS IDA-3	WT LP	0.5125	0.1614	0.2266	0.5669	0.01441	0.5306	0.394	0.007421	0.07871	287	9.09	1.877	0.4225	1.955	3.899	1.051	0.7479	0.8856	1.326	12840	1.775	0.7196	1.239	9.642	3.68	0.0004746	0.7248	0.6989	1303	0.4354	0.5487	0.7348	55.45	0.4048	0.2531	0.3361	0.3859	0.1683	0.6709	0.3997	0.5191	0.2823	0.2794	0.08211	1817	0.6082	0.808	2.999
WT AVERAGE		0.3868	0.130391	0.201622	0.427544	0.0101139	0.446322	0.263756	0.0286432	0.10789	609.622	8.85167	1.60833	0.319956	2.26122	3.37389	1.00506	0.716478	0.724344	1.41526	15418.9	1.66022	0.776356	1.10666	17.1516	3.59789	0.604865	0.712222	0.5862	1462.79	0.461811	0.533811	0.789256	97.7544	0.256767	0.184507	0.247444	0.377444	0.124334	0.653667	0.399356	0.333233	0.237967	0.242989	0.110861	1696	0.516533	0.386431	2.87744
FOLD CHANGE (X/Y)		2.15348	1.64454	1.68505	1.26238	2.1382	1.30621	1.05236	0.672823	1.47753	1.17856	1.23531	0.837651	0.651097	1.2078	0.981887	1.02001	1.07931	1.19602	0.673063	1.24789	1.11598	0.971033	1.08619	0.622367	1.03987	1.63713	1.14002	1.02974	0.327692	1.06462	1.09479	1.05264	0.600075	1.07642	1.59844	1.38319	0.896556	1.23137	0.835441	1.33215	1.23774	1.27562	1.47524	0.980606	1.53852	0.904362	0.946588	0.961694
AVERAGE SL3338^2 (X)		0.693833	0.0459817	0.115426	0.2913	0.000467665	0.339876	0.0770433	0.000371403	0.0254119	516210	119.565	1.81501	0.0433981	7.45897	10.9745	1.05097	0.597993	0.750533	0.907362	3.7022e+08	3.43279	0.568315	1.44488	113.946	13.9976	0.980584	0.659254	0.364373	229771	0.241725	0.341536	0.690229	3441	0.0763902	0.0869798	0.117144	0.114515	0.0234403	0.298225	0.283024	0.17012	0.092146	0.128498	0.0118181	6.80862e+06	0.218214	0.133803	7.65752
AVERAGE WT^4 (Y)		0.0223844	0.000289063	0.00165255	0.0334137	1.04634e-08	0.039682	0.00483957	6.73112e-07	0.000135496	1.38116e+11	6139.04	6.6912	0.0104799	26.1441	129.576	1.02038	0.263518	0.275284	4.0118	5.65213e+16	7.5974	0.363281	1.49986	86539.4	167.568	0.133855	0.257313	0.118082	4.57854e+12	0.0454839	0.081199	0.388035	9.13158e+07	0.00434665	0.00115891	0.00374896	0.0202961	0.000238982	0.182568	0.0254354	0.0123309	0.00320675	0.00348615	0.000151049	8273769005056	0.0711858	0.0222992	68.5532
AVERAGE WT^3 (Y)		0.0578708	0.00221689	0.00819625	0.0781527	1.03456e-06	0.088909	0.0183487	2.34999e-05	0.00125587	2.2656e+08	693.546	4.16033	0.0327543	11.5619	38.4054	1.01524	0.367797	0.380045	2.83468	3.66572e+12	4.57613	0.467931	1.35531	5045.57	46.574	0.221297	0.361282	0.201436	3.13e+09	0.0984902	0.152112	0.491646	934135	0.0169284	0.00628111	0.0151507	0.0537724	0.00192209	0.279299	0.0636912	0.0370037	0.0134756	0.0143469	0.0013625	4878401536	0.137815	0.0577054	23.8243
AVERAGE WT^2 (Y)		0.149614	0.0170018	0.0406515	0.182794	0.000102291	0.199204	0.069567	0.000820434	0.0116403	371639	78.352	2.58674	0.102372	5.11313	11.3831	1.01014	0.51334	0.524675	2.00295	2.37742e+08	2.75634	0.602728	1.22469	294.176	12.9448	0.365861	0.50726	0.34363	2.13975e+06	0.21327	0.284954	0.622924	9555.93	0.0659291	0.0340427	0.0612288	0.142464	0.0154591	0.42728	0.159485	0.111044	0.0566281	0.0590436	0.0122902	2876416	0.266807	0.149329	8.27969
VARIANCE OF WT (Y)		0.0135448	0.00104123	0.00212742	0.00759853	1.72805e-05	0.0146584	0.00791045	0.000276922	0.00381958	35654.6	0.792553	0.061539	0.00483628	0.510813	1.9646	0.0166394	0.0157404	0.0149094	0.053563	7.70871e+06	0.0645697	0.0151072	0.0238881	47.238	0.394609	0.180733	0.00121823	0.01495	310775	0.00176485	0.00247042	0.00754882	1500.83	0.00925898	0.00664199	0.00968359	0.00151486	0.00153893	0.00316422	0.00391519	0.0166761	0.00354914	0.00315212	0.00565792	290243	0.00460001	0.0576504	0.583779
VARIANCE OF SL3338 (X)		0.174277	0.00354364	0.0132228	0.0169219	0.000100831	0.0260951	0.00827959	0.000166296	0.00147164	60875.3	0.938418	0.0450379	0.00521294	0.183264	4.64193	0.103858	0.0375687	0.153285	0.178199	1.55133e+07	0.347023	0.00994036	0.29856	9.15106	1.00577	0.0642325	0.00508679	0.0126279	18041.8	0.0012635	0.0188149	0.0182106	282.955	0.0323943	0.0545549	0.0598817	0.02137	0.00531846	0.0466347	0.035315	0.0385851	0.0295947	0.0318182	0.0022298	712040	0.0230634	0.0839474	0.680484
COVARIANCE OF WT AND SL3338		0.019861	0.000866262	0.00211749	-0.00691625	3.27703e-05	-0.00604685	-0.000282425	-0.000133939	0.00158545	32950.2	0.132778	0.027392	-0.00108572	0.189668	0.196804	-0.0149368	0.00434335	0.00512546	-0.0481285	-9.44466e+06	0.0133684	0.00540467	-0.00950579	16.4572	-0.265698	-0.0694472	0.000978539	-0.000165205	3104.36	0.000998857	0.00313996	0.0066984	512.275	0.00818023	0.012497	0.0155409	-0.00134861	0.00229849	0.00924268	0.00763648	-0.00171143	0.00440188	0.00640405	0.00270786	228905	0.00173342	0.0207654	-0.0597181
VARIANCE OF FC		1.01294	0.206474	0.298323	0.254345	0.388073	0.335846	0.253491	0.575172	0.440286	0.0880754	0.023226	0.0163633	0.0847597	0.0919731	0.540232	0.15012	0.0906401	0.309433	0.133429	0.214894	0.14425	0.0227114	0.283659	0.0236708	0.153347	2.12109	0.00875082	0.0838706	0.023077	0.00533134	0.0522916	0.0200234	0.0218273	0.386957	0.927478	0.578426	0.175524	0.128812	0.0781683	0.137424	0.615694	0.426283	0.335061	0.192	0.241519	0.0887922	0.644826	0.161269
[truncated: 2 more columns]
